# Supplementary material for: Cytoplasmic cleavage of DPPA3 is required for intracellular trafficking and cleavage-stage development in mice
Source: Nat Commun. 2017 Nov 21;8:1643. doi: 10.1038/s41467-017-01387-6 (PMC5696369; doi:10.1038/s41467-017-01387-6)
Supplement: Supplementary file 3 — Supplementary Data 1 [file 41467_2017_1387_MOESM3_ESM.xlsx]

## Sheet: Maternal
Supplementary Data 1: Maternal and ubiquitin-associated proteins identified by mass spectrometry
Ratio EPO+/WT	Unique peptides	PEP*	Protein IDs	Majority protein IDs	Protein names	Gene names
0.13166	2	2.04e-05	Q9WU78-3;Q9WU78	Q9WU78-3;Q9WU78	Programmed cell death 6-interacting protein	Pdcd6ip
0.28561	2	4.73e-08	Q6P1G2;E9QL25;D3YVU4;D3YVU7;Q6P1G2-2;F6QTG9	Q6P1G2;E9QL25;D3YVU4;D3YVU7;Q6P1G2-2;F6QTG9	Lysine-specific demethylase 2B	Kdm2b
0.31182	2	1.52e-08	P43275;P43277;P43274;P15864	P43275;P43277;P43274;P15864	Histone H1.1;Histone H1.3;Histone H1.4;Histone H1.2	Hist1h1a;Hist1h1d;Hist1h1e;Hist1h1c
0.3283	3	1.23e-36	Q80U70;E9PW15	Q80U70;E9PW15	Polycomb protein Suz12	Suz12
0.33857	4	2.46e-34	F6VW30;F6YY69;P68254;P68254-2	F6VW30;F6YY69;P68254;P68254-2	14-3-3 protein theta	Ywhaq
0.35004	18	9.64e-173	Q9D0L1	Q9D0L1		Zbed3
0.35337	7	1.25e-46	G5E896;D6RE33;Q3UJB9;Q3UJB9-2;F6ZJ27;F6V5I7	G5E896;D6RE33;Q3UJB9;Q3UJB9-2	Enhancer of mRNA-decapping protein 4	Edc4
0.36127	2	3.39e-06	B2RXS4;E9Q832;E9PY77	B2RXS4;E9Q832;E9PY77	Plexin-B2	Plxnb2
0.3619	2	4.61e-24	P84228	P84228	Histone H3.2	Hist1h3b
0.36352	6	6.72e-22	Q9CWE6	Q9CWE6	Oocyte-expressed protein homolog	Ooep
0.36427	3	3.35e-12	Q8VEK3;G3XA10	Q8VEK3;G3XA10	Heterogeneous nuclear ribonucleoprotein U	Hnrnpu
0.36697	2	0.00015409	Q8BG51-4;Q8BG51-3;Q8BG51-2;Q8BG51;Q8JZN7;F8WJL2;F7ASU3	Q8BG51-4;Q8BG51-3;Q8BG51-2;Q8BG51;Q8JZN7;F8WJL2;F7ASU3	Mitochondrial Rho GTPase 1;Mitochondrial Rho GTPase 2	Rhot1;Rhot2
0.38022	2	5.78e-06	P80315;G5E839	P80315;G5E839	T-complex protein 1 subunit delta	Cct4
0.38234	10	8.93e-131	Q8BIJ7	Q8BIJ7	RUN and FYVE domain-containing protein 1	Rufy1
0.38328	7	9.92e-59	B1B0V2;Q3UWZ4	B1B0V2;Q3UWZ4		AU022751
0.38348	5	1.83e-14	E9Q447;A3KGU7;P16546;A3KGU5;P16546-2	E9Q447;A3KGU7;P16546;A3KGU5;P16546-2	Spectrin alpha chain, brain	Spna2;Sptan1
0.38508	5	1.26e-25	Q61171;D3Z4A4	Q61171;D3Z4A4	Peroxiredoxin-2	Prdx2
0.38927	4	2.12e-47	Q6GSS7;Q64523;F8WIX8;P27661;P22752;Q8BFU2;Q8CGP5;Q8CGP7;Q64522;Q8CGP4;Q8R1M2;Q8CGP6;P0C0S6;Q3THW5;Q3UA95;G3UWL7	Q6GSS7;Q64523;F8WIX8;P27661;P22752;Q8BFU2;Q8CGP5;Q8CGP7;Q64522;Q8CGP4;Q8R1M2;Q8CGP6	Histone H2A type 2-A;Histone H2A type 2-C;Histone H2A;Histone H2A.x;Histone H2A type 1;Histone H2A type 3;Histone H2A type 1-F;Histone H2A type 1-K;Histone H2A type 2-B;Histone H2A.J;Histone H2A type 1-H	Hist2h2aa1;Hist2h2ac;Hist1h2al;H2afx;Hist1h2ab;Hist3h2a;Hist1h2af;Hist1h2ak;Hist2h2ab;Hist1h2aa;H2afj;Hist1h2ah
0.39619	4	1.05e-25	Q8CGP2-2;Q921L4;Q8CBB6;P10853;P10854;Q64475;Q64478;Q64525;Q6ZWY9;Q8CGP1;Q8CGP2;G3X9D5;Q64524;Q8CGP0;Q9D2U9	Q8CGP2-2;Q921L4;Q8CBB6;P10853;P10854;Q64475;Q64478;Q64525;Q6ZWY9;Q8CGP1;Q8CGP2;G3X9D5;Q64524;Q8CGP0;Q9D2U9	Histone H2B;Histone H2B type 1-F/J/L;Histone H2B type 1-M;Histone H2B type 1-B;Histone H2B type 1-H;Histone H2B type 2-B;Histone H2B type 1-C/E/G;Histone H2B type 1-K;Histone H2B type 1-P;Histone H2B type 2-E;Histone H2B type 3-B;Histone H2B type 3-A	Gm13646;Hist1h2bf;Hist1h2bm;Hist1h2bb;Hist1h2bh;Hist2h2bb;Hist1h2bc;Hist1h2bk;Hist1h2bp;Hist2h2be;Hist3h2bb;Hist3h2ba
0.39839	7	5.54e-47	Q9Z0F3	Q9Z0F3	Bcl-2-like protein 10	Bcl2l10
0.41717	4	8.67e-34	E9Q7L0	E9Q7L0		Ogdhl
0.41899	7	2.23e-45	P14211	P14211	Calreticulin	Calr
0.41971	3	2.02e-12	Q3UWK9	Q3UWK9		Gm813
0.41996	18	1.22e-105	Q60597;Q60597-3;Q60597-4;Q60597-2;E9Q1C6;Q5SVY0;Q5SVY1	Q60597;Q60597-3;Q60597-4;Q60597-2	2-oxoglutarate dehydrogenase, mitochondrial	Ogdh
0.42226	6	4.33e-41	E9QPY8;P49025-5;D3YU89;E9QL53;P49025;D3Z1U0;E9QPZ0;P49025-4;F6SBR5;P49025-3	E9QPY8;P49025-5;D3YU89;E9QL53;P49025;D3Z1U0;E9QPZ0;P49025-4;F6SBR5;P49025-3	Citron Rho-interacting kinase	Cit
0.42673	4	2.26e-14	Q62261;Q62261-2	Q62261;Q62261-2	Spectrin beta chain, brain 1	Sptbn1
0.42762	4	3.18e-20	Q60930;G3UX26;D3YZT5	Q60930;G3UX26	Voltage-dependent anion-selective channel protein 2	Vdac2
0.43307	4	3.07e-36	Q3UT76	Q3UT76		Zfp957
0.43543	13	4.34e-49	P35700;B1AXW6;B1AXW5;B1AXW4;G3UW54	P35700;B1AXW6;B1AXW5;B1AXW4;G3UW54	Peroxiredoxin-1	Prdx1;Gm7204
0.43893	9	3.21e-56	Q3U2G2;Q61316	Q3U2G2;Q61316	Heat shock 70 kDa protein 4	Hspa4
0.43994	2	0.0014094	Q9WVM1	Q9WVM1	Rac GTPase-activating protein 1	Racgap1
0.44116	8	4.49e-52	Q8BMF4	Q8BMF4	Dihydrolipoyllysine-residue acetyltransferase component of pyruvate dehydrogenase complex, mitochondrial	Dlat
0.44219	5	5.56e-47	P29341;Q62029;Q9D4E6	P29341	Polyadenylate-binding protein 1	Pabpc1
0.44693	5	4e-18	E0CYH0;Q9ER69;Q9ER69-2;F7CCI4;F7AUU6;E0CZF5	E0CYH0;Q9ER69;Q9ER69-2;F7CCI4	Pre-mRNA-splicing regulator WTAP	Wtap
0.44723	9	1.01e-116	Q9WTX5;E9PUV4;E9Q3Q7	Q9WTX5	S-phase kinase-associated protein 1	Skp1
0.4501	27	5.44e-160	E9Q3X0;Q9EQK5;D3Z2N7	E9Q3X0;Q9EQK5	Major vault protein	Mvp
0.45595	2	1.25e-06	P08752;B2RSH2;P18872;P18872-2;Q9DC51;Q6R0H7;Q6R0H7-4;Q66L47;P63094;Q8CGK7;P63094-2;P50149;Q3V3I2;P20612;A2AE32;D3Z2M7;Q8C040;A2AE31;A2A610	P08752;B2RSH2;P18872;P18872-2;Q9DC51;Q6R0H7;Q6R0H7-4;Q66L47;P63094;Q8CGK7;P63094-2;P50149;Q3V3I2;P20612;A2AE32;D3Z2M7;Q8C040;A2AE31;A2A610	Guanine nucleotide-binding protein G(i) subunit alpha-2;Guanine nucleotide-binding protein G(i) subunit alpha-1;Guanine nucleotide-binding protein G(o) subunit alpha;Guanine nucleotide-binding protein G(k) subunit alpha;Guanine nucleotide-binding protein G(s) subunit alpha isoforms XLas;Guanine nucleotide-binding protein G(s) subunit alpha isoforms short;Guanine nucleotide-binding protein G(olf) …	Gnai2;Gnai1;Gnao1;Gnai3;Gnas;Gnal;Gnat2;Gnat3;Gnat1
0.45918	6	8.93e-25	Q3UJU9	Q3UJU9	Regulator of microtubule dynamics protein 3	Fam82a2
0.45928	34	0	Q9WVB3;E9Q2J9	Q9WVB3	Transducin-like enhancer protein 6	Tle6
0.46458	4	4.1e-12	P80318;E9Q133;Q3U0I3;F6Q609	P80318;E9Q133;Q3U0I3;F6Q609	T-complex protein 1 subunit gamma	Cct3
0.4749	1	1.58e-17	O08807;B1AZS9	O08807;B1AZS9	Peroxiredoxin-4	Prdx4
0.48011	4	2e-19	Q8CGC7	Q8CGC7	Bifunctional glutamate/proline--tRNA ligase;Glutamate--tRNA ligase;Proline--tRNA ligase	Eprs
0.48046	15	1.19e-96	Q61142;Q61142-2;F7CNS8;E9PX15;E9Q1C4;F8WJM2;Q6NVE3	Q61142;Q61142-2;F7CNS8;E9PX15;E9Q1C4;F8WJM2	Spindlin-1	Spin1
0.48212	5	1.22e-12	P80316;E0CZA1	P80316	T-complex protein 1 subunit epsilon	Cct5
0.48227	6	1.14e-114	P63101	P63101	14-3-3 protein zeta/delta	Ywhaz
0.48237	20	3.2e-147	Q8CAQ8-2;E9QLA0;Q8CAQ8-5;Q8CAQ8;E9QAY3;Q8CAQ8-3;E9Q800;E9QAY6;E9Q0J9;Q3TZK4;Q8CAQ8-4;E9PVS5	Q8CAQ8-2;E9QLA0;Q8CAQ8-5;Q8CAQ8;E9QAY3;Q8CAQ8-3;E9Q800;E9QAY6	Mitochondrial inner membrane protein	Immt
0.48624	5	1.76e-24	P62806	P62806	Histone H4	Hist1h4a
0.48723	23	2.95e-123	P27773;F6Q404	P27773	Protein disulfide-isomerase A3	Pdia3
0.48852	6	2.59e-19	P08113;F7C312	P08113;F7C312	Endoplasmin	Hsp90b1
0.48889	47	0	Q9R1M5-5;Q9R1M5;E9Q7W9;Q9R1M5-2;F7A3Y8;Q9R1M5-3;Q9R1M5-6;Q9R1M5-4;Q9R1M5-7;Q9R1M5-8;Q9D458;G3XA71	Q9R1M5-5;Q9R1M5;E9Q7W9;Q9R1M5-2;F7A3Y8;Q9R1M5-3;Q9R1M5-6;Q9R1M5-4;Q9R1M5-7;Q9R1M5-8	NACHT, LRR and PYD domains-containing protein 5	Nlrp5
0.48935	2	6.45e-06	P99029;E9Q9H9;P99029-2;G3UZJ4	P99029;E9Q9H9;P99029-2;G3UZJ4	Peroxiredoxin-5, mitochondrial	Prdx5
0.49046	33	7.87e-163	Q9JHU4;F6ZX84	Q9JHU4	Cytoplasmic dynein 1 heavy chain 1	Dync1h1
0.49159	5	8.38e-15	F8WGL8;Q08943-2;Q08943;A2AW05	F8WGL8;Q08943-2;Q08943;A2AW05	FACT complex subunit SSRP1	Ssrp1
0.49163	2	1.39e-14	P70696	P70696	Histone H2B type 1-A	Hist1h2ba
0.49173	1	5.15e-21	P68033;P68134;P62737;P63268;D3YZY0;D3Z2K3	P68033;P68134;P62737;P63268;D3YZY0;D3Z2K3	Actin, alpha cardiac muscle 1;Actin, alpha skeletal muscle;Actin, aortic smooth muscle;Actin, gamma-enteric smooth muscle	Actc1;Acta1;Acta2;Actg2
0.49371	4	5.04e-20	P80314	P80314	T-complex protein 1 subunit beta	Cct2
0.49552	11	1.15e-74	Q61699;E9Q0U7;Q61699-2;D3Z027;P48722;P48722-2;E0CY23	Q61699;E9Q0U7;Q61699-2	Heat shock protein 105 kDa	Hsph1
0.49825	31	0	P20239;Q3UX44	P20239;Q3UX44	Zona pellucida sperm-binding protein 2;Processed zona pellucida sperm-binding protein 2	Zp2
0.50113	4	6.59e-10	Q9WV55	Q9WV55	Vesicle-associated membrane protein-associated protein A	Vapa
0.50229	2	7.12e-23	P35486	P35486	Pyruvate dehydrogenase E1 component subunit alpha, somatic form, mitochondrial	Pdha1
0.50281	6	1.19e-36	Q9D051	Q9D051	Pyruvate dehydrogenase E1 component subunit beta, mitochondrial	Pdhb
0.50302	17	2.21e-149	Q62005;F7CW32	Q62005	Zona pellucida sperm-binding protein 1;Processed zona pellucida sperm-binding protein 1	Zp1
0.50628	2	9.82e-08	F6TJE4;Q921E6-2;Q921E6;Q921E6-3	F6TJE4;Q921E6-2;Q921E6;Q921E6-3	Polycomb protein EED	Eed
0.51102	2	5.57e-05	Q8CBY8;Q8CBY8-2	Q8CBY8;Q8CBY8-2	Dynactin subunit 4	Dctn4
0.51499	2	6.19e-08	Q61188;Q6AXH7;D3Z774;Q61188-2;P70351;F6T3Z0	Q61188;Q6AXH7;D3Z774;Q61188-2;P70351;F6T3Z0	Histone-lysine N-methyltransferase EZH2;Histone-lysine N-methyltransferase EZH1	Ezh2;Ezh1
0.51718	5	2.33e-27	O35129;E9Q313;F6Q8V7;F6QPR1	O35129;E9Q313	Prohibitin-2	Phb2
0.52092	36	1.41e-292	F8VQK0;E9QKB8;Q66X05;Q3UX59;Q3TKR3;Q66X19	F8VQK0;E9QKB8;Q66X05	NACHT, LRR and PYD domains-containing protein 4F	Nlrp4f
0.5211	3	5.17e-09	Q9CRY7	Q9CRY7	Glycerophosphodiester phosphodiesterase domain-containing protein 1	Gdpd1
0.52214	11	6.64e-45	Q62167;P16381;Q62095;Q3V086;Q61496	Q62167;P16381;Q62095	ATP-dependent RNA helicase DDX3X;Putative ATP-dependent RNA helicase Pl10;ATP-dependent RNA helicase DDX3Y	Ddx3x;D1Pas1;Ddx3y
0.52299	7	2.57e-79	Q3TSA9;Q497Z0;Q8BI58;Q5XG67	Q3TSA9		Fbxw18
0.52832	2	6.09e-07	Q8BX10;Q8BX10-2;F6YJC6	Q8BX10;Q8BX10-2;F6YJC6	Serine/threonine-protein phosphatase PGAM5, mitochondrial	Pgam5
0.52838	3	1.59e-26	Q99KJ8	Q99KJ8	Dynactin subunit 2	Dctn2
0.5351	2	1.89e-06	Q8BU30	Q8BU30	Isoleucine--tRNA ligase, cytoplasmic	Iars
0.53541	2	3.42e-05	A2AMV7;P47757;P47757-2;A2AMW0;F7CAZ6;F6YHZ8;F6QJN8	A2AMV7;P47757;P47757-2;A2AMW0;F7CAZ6;F6YHZ8;F6QJN8	F-actin-capping protein subunit beta	Capzb
0.53678	2	0.00033413	E9QAX2;Q9JMH9-6;Q9JMH9;B2RRE2;Q9JMH9-1;Q9JMH9-4;Q9JMH9-2;Q9JMH9-7;Q9JMH9-5;E9Q405;E9QA74	E9QAX2;Q9JMH9-6;Q9JMH9;B2RRE2;Q9JMH9-1;Q9JMH9-4;Q9JMH9-2;Q9JMH9-7;Q9JMH9-5;E9Q405;E9QA74	Unconventional myosin-XVIIIa	Myo18a
0.53693	2	1.67e-41	Q6PHQ9;A3KFU8;A3KFU5;D3Z5M2;Q91YZ8;E9PW32	Q6PHQ9;A3KFU8;A3KFU5;D3Z5M2;Q91YZ8;E9PW32		Pabpc4;Gm10110
0.53798	2	1.29e-11	Q9Z0N1;Q9Z0N2	Q9Z0N1;Q9Z0N2	Eukaryotic translation initiation factor 2 subunit 3, X-linked;Eukaryotic translation initiation factor 2 subunit 3, Y-linked	Eif2s3x;Eif2s3y
0.53876	2	9.22e-08	Q91VH2;E9QNH3	Q91VH2;E9QNH3	Sorting nexin-9	Snx9
0.53906	48	0	Q8VDD5;Q8BXF2;E9Q3T2;F7AUR3;F2Z494	Q8VDD5	Myosin-9	Myh9
0.53939	43	0	Q8VDF2;Q3UI74;E9Q5Y5;Q7TMI3	Q8VDF2;Q3UI74	E3 ubiquitin-protein ligase UHRF1	Uhrf1
0.54016	2	6.48e-26	Q8BKZ9	Q8BKZ9	Pyruvate dehydrogenase protein X component, mitochondrial	Pdhx
0.54051	29	0	Q9CWU5-2;G3UZF1;G3UXW5;F6RRJ1	Q9CWU5-2;G3UZF1		2410004A20Rik
0.54252	11	7.96e-33	Q6RT24;E9QKK1	Q6RT24;E9QKK1	Centromere-associated protein E	Cenpe
0.5432	2	0.00043969	O08691	O08691	Arginase-2, mitochondrial	Arg2
0.54333	7	1.34e-44	Q9D2G2;Q9D2G2-2	Q9D2G2;Q9D2G2-2	Dihydrolipoyllysine-residue succinyltransferase component of 2-oxoglutarate dehydrogenase complex, mitochondrial	Dlst
0.54377	4	6.88e-22	O89079;D3Z315;E9Q6I5;F6YFR7;F6XIG5	O89079;D3Z315;E9Q6I5	Coatomer subunit epsilon	Cope
0.54436	2	1.11e-07	Q9DB15	Q9DB15	39S ribosomal protein L12, mitochondrial	Mrpl12
0.54504	3	4.43e-12	Q8C6P8;Q8C6P8-2;G3UY05;G3UYC1	Q8C6P8;Q8C6P8-2;G3UY05;G3UYC1	Zinc finger protein 57	Zfp57
0.54693	5	4.73e-20	Q60931	Q60931	Voltage-dependent anion-selective channel protein 3	Vdac3
0.54978	6	4.49e-26	Q8R1Q8;Q6PDL0;F6XF11	Q8R1Q8	Cytoplasmic dynein 1 light intermediate chain 1	Dync1li1
0.55134	6	2.04e-14	O88544;F6QTS1;D3YV99;D3Z1R9	O88544;F6QTS1;D3YV99;D3Z1R9	COP9 signalosome complex subunit 4	Cops4
0.55301	25	2.82e-170	Q69ZX3;E9QPE7;O08638;O08638-2	Q69ZX3;E9QPE7;O08638;O08638-2	Myosin-11	Myh11
0.55543	6	1.85e-18	Q03265;D3Z6F5	Q03265;D3Z6F5	ATP synthase subunit alpha, mitochondrial;ATP synthase subunit alpha	Atp5a1
0.55695	5	2.08e-14	Q9CPU4	Q9CPU4	Microsomal glutathione S-transferase 3	Mgst3
0.55767	2	6.67e-05	Q66JY6;F6V695;Q66JY6-2;F6S324	Q66JY6;F6V695;Q66JY6-2;F6S324	Vav-like protein C9orf100 homolog	E130306D19Rik
0.558	3	2.63e-08	Q8BT07;Q8BT07-2	Q8BT07;Q8BT07-2	Centrosomal protein of 55 kDa	Cep55
0.55849	7	5.55e-17	P24547	P24547	Inosine-5-monophosphate dehydrogenase 2	Impdh2
0.55868	2	1.76e-21	P17879;Q61696	P17879;Q61696	Heat shock 70 kDa protein 1B;Heat shock 70 kDa protein 1A	Hspa1b;Hspa1a
0.55969	3	2.92e-12	Q91W90;E9PXX7	Q91W90;E9PXX7	Thioredoxin domain-containing protein 5	Txndc5
0.56043	8	6.47e-24	F8WHL2;Q8CIE6;F6ZWD0;E9PZ47	F8WHL2;Q8CIE6;F6ZWD0;E9PZ47	Coatomer subunit alpha;Xenin;Proxenin	Copa
0.56066	3	1.82e-06	Q9CQC7	Q9CQC7	NADH dehydrogenase [ubiquinone] 1 beta subcomplex subunit 4	Ndufb4
0.56192	4	4.28e-09	Q8BZ20	Q8BZ20	Poly [ADP-ribose] polymerase 12	Parp12
0.56427	2	1.18e-11	A2BFF9;A2BFF5;Q3TPJ8;O88487;A2BFF8;E9PWC9	A2BFF9;A2BFF5;Q3TPJ8;O88487;A2BFF8;E9PWC9	Cytoplasmic dynein 1 intermediate chain 2	Dync1i2
0.56576	15	1.6e-118	P10761;F6VD35	P10761;F6VD35	Zona pellucida sperm-binding protein 3;Processed zona pellucida sperm-binding protein 3	Zp3
0.56645	6	7.55e-27	P67778;Q5SQG5	P67778;Q5SQG5	Prohibitin	Phb
0.56737	4	2.37e-25	P16125;D3Z7F0;G5E8N5;P00342;P06151;D3YZQ9;D3YZE4;D3Z736;D3YVR7	P16125;D3Z7F0	L-lactate dehydrogenase B chain;L-lactate dehydrogenase	Ldhb
0.57151	4	6.36e-51	E9PXS2;F7D6F6	E9PXS2;F7D6F6		D6Ertd527e
0.57204	3	1.51e-06	Q9DCX2;G3X9L6;B1ASE2	Q9DCX2;G3X9L6;B1ASE2	ATP synthase subunit d, mitochondrial	Atp5h;Gm10250
0.57406	8	1.09e-27	Q3U6P5;Q9Z204;Q9Z204-2;Q9Z204-5;Q9Z204-3;Q9Z204-4	Q3U6P5;Q9Z204;Q9Z204-2;Q9Z204-5;Q9Z204-3;Q9Z204-4	Heterogeneous nuclear ribonucleoproteins C1/C2	Hnrnpc
0.57484	2	3.39e-08	Q9EQF4;B0FFS7;Q9EQF4-2;D3Z631;G5E8D3;Q8BY83;D3YZI1	Q9EQF4;B0FFS7;Q9EQF4-2;D3Z631;G5E8D3;Q8BY83;D3YZI1	Probable folate receptor delta	Folr4
0.57539	2	3.07e-13	Q6ZQ61;Q8K310	Q6ZQ61;Q8K310	Matrin-3	Matr3
0.57638	11	1.2e-37	F8VQC7;E9QJY4;E9QQ66;Q61595;E9QQ64;E9QQ65;Q61595-15;Q61595-5;E9QMA4;Q61595-9;Q61595-6;Q61595-11;Q61595-7;Q61595-10;Q61595-13;Q61595-8;Q61595-4;Q61595-14;Q61595-3;Q61595-16;Q61595-12;Q61595-2	F8VQC7;E9QJY4;E9QQ66;Q61595;E9QQ64;E9QQ65;Q61595-15;Q61595-5;E9QMA4;Q61595-9;Q61595-6;Q61595-11;Q61595-7;Q61595-10;Q61595-13;Q61595-8;Q61595-4;Q61595-14;Q61595-3;Q61595-16;Q61595-12;Q61595-2	Kinectin	Ktn1
0.57884	10	1.41e-70	Q8BU47	Q8BU47		E330017A01Rik
0.57916	3	2.91e-11	Q9JIF7;E9PYW9	Q9JIF7;E9PYW9	Coatomer subunit beta	Copb1
0.57921	3	1.43e-10	G3X9E4;Q9Z280;Q6NVF2;Q9Z280-2;E9PYR8;F6WKY8;D6RH77	G3X9E4;Q9Z280;Q6NVF2;Q9Z280-2;E9PYR8;F6WKY8	Phospholipase D1	Pld1
0.57936	8	8.17e-33	Q923T9-3;Q923T9;Q923T9-2;Q5SVJ0;Q5SVI1;Q68EG2;P28652;Q5SVI2;Q5SVI0;Q5SVI3;Q5SVJ1;Q5SVI9;Q3TY93;F8WIR6;E9Q1T1;E9Q1V9;Q6PHZ2-5;E9Q2E8;Q6PHZ2;Q6PHZ2-4;E9Q1W0;F8WIS9;E9PXV3;Q80TN1;E9QM47;P11798;Q6PHZ2-2;Q8CCM0;F6WHR9	Q923T9-3;Q923T9;Q923T9-2	Calcium/calmodulin-dependent protein kinase type II subunit gamma	Camk2g
0.58032	4	9.8e-11	Q9EP89	Q9EP89	Serine beta-lactamase-like protein LACTB, mitochondrial	Lactb
0.58136	10	6.44e-29	Q8C6J9;F6SI62	Q8C6J9	NACHT, LRR and PYD domains-containing protein 4B	Nlrp4b
0.58341	4	1.25e-15	P55096	P55096	ATP-binding cassette sub-family D member 3	Abcd3
0.58363	61	0	Q5SXR6;Q68FD5;E9Q434;F6Z1R4	Q5SXR6;Q68FD5	Clathrin heavy chain 1	Cltc
0.58391	3	2.62e-16	Q62318;Q62318-2	Q62318	Transcription intermediary factor 1-beta	Trim28
0.58395	10	1.23e-38	Q4PLS0	Q4PLS0		Nlrp2
0.58499	2	2.43e-05	Q61655;Q8BZY3;Q8R3C7	Q61655;Q8BZY3;Q8R3C7	ATP-dependent RNA helicase DDX19A	Ddx19a;Ddx19b
0.58587	2	9.89e-07	G3X956;Q920B9	G3X956;Q920B9	FACT complex subunit SPT16	Supt16h
0.58778	8	4.41e-143	P61982	P61982	14-3-3 protein gamma;14-3-3 protein gamma, N-terminally processed	Ywhag
0.59003	2	2.54e-24	P60322	P60322	Nanos homolog 2	Nanos2
0.59101	11	1.34e-131	Q6HA09;Q6HA09-2;A2ARG6	Q6HA09;Q6HA09-2;A2ARG6	Astacin-like metalloendopeptidase	Astl
0.59249	3	8.04e-29	O54962	O54962	Barrier-to-autointegration factor	Banf1
0.59274	5	6.98e-22	Q91VR5	Q91VR5	ATP-dependent RNA helicase DDX1	Ddx1
0.59377	2	2.45e-50	Q6IFZ8	Q6IFZ8		Gm5414
0.5939	58	0	P13864;P13864-2	P13864;P13864-2	DNA (cytosine-5)-methyltransferase 1	Dnmt1
0.59403	5	4.12e-27	Q99JB2;F6WI02;A2AG39;A2AG41	Q99JB2;F6WI02;A2AG39	Stomatin-like protein 2	Stoml2
0.59685	1	5.72e-24	E9PV77;P84244;E0CZ27;P68433;F8WI35	E9PV77;P84244;E0CZ27;P68433;F8WI35	Histone H3.3;Histone H3;Histone H3.1	Gm10257;H3f3a;Hist1h3a
0.60017	6	2.07e-29	P61164;Q8R5C5	P61164;Q8R5C5	Alpha-centractin;Beta-centractin	Actr1a;Actr1b
0.60283	14	4.48e-48	Q66X22;Q3UXA6;Q66X22-2	Q66X22;Q3UXA6	NACHT, LRR and PYD domains-containing protein 9B	Nlrp9b
0.60367	2	0.00011979	Q60865;F6YLI0	Q60865;F6YLI0	Caprin-1	Caprin1
0.60386	1	0.0095077	P03995;P03995-2	P03995;P03995-2	Glial fibrillary acidic protein	Gfap
0.60424	3	2.49e-43	Q61937;Q5SQB0;Q5SQB5;E9Q5T3;Q9DAY9	Q61937;Q5SQB0;Q5SQB5;E9Q5T3;Q9DAY9	Nucleophosmin	Npm1;Gm5611
0.60988	3	3.08e-07	Q99KP6-2;Q99KP6;Q99KP6-3	Q99KP6-2;Q99KP6;Q99KP6-3	Pre-mRNA-processing factor 19	Prpf19
0.61038	11	6.59e-58	G5E8G6;P21271;G3X9Y9;P21271-3;F8VQM3;D3YVV2;D3Z135	G5E8G6;P21271;G3X9Y9;P21271-3	Unconventional myosin-Vb	Myo5b
0.61088	2	0.00064056	Q8BML9;Q8R1V9;D3Z158	Q8BML9;Q8R1V9;D3Z158		Qars
0.61095	3	4.78e-29	E9PWZ5;P47753;Q5RKN9;P47754;D6RCW7	E9PWZ5;P47753;Q5RKN9	F-actin-capping protein subunit alpha-1	Capza1
0.61324	2	3.9e-05	P23116;Q3UM46	P23116;Q3UM46	Eukaryotic translation initiation factor 3 subunit A	Eif3a
0.61487	5	5.22e-24	Q9CRB9;E9Q4H4;D3Z0L4;Q9D9P1;E9Q1D3;F6QFL0	Q9CRB9;E9Q4H4;D3Z0L4;Q9D9P1	Coiled-coil-helix-coiled-coil-helix domain-containing protein 3, mitochondrial	Chchd3
0.61648	2	0.0011254	Q04997	Q04997	Inhibin alpha chain	Inha
0.61876	4	1.13e-12	Q9WTX6;Q3TPM3;D3Z2H3	Q9WTX6;Q3TPM3	Cullin-1	Cul1
0.62289	3	3.27e-11	P48678;P48678-2;P48678-3	P48678;P48678-2;P48678-3	Prelamin-A/C;Lamin-A/C	Lmna
0.62395	11	9.56e-54	Q8BTI8;Q8BTI8-2;Q8BTI8-3	Q8BTI8;Q8BTI8-2;Q8BTI8-3	Serine/arginine repetitive matrix protein 2	Srrm2
0.63143	6	7.2e-30	Q3UNQ1;Q91VN4;E9Q4M4;Q3TJS8	Q3UNQ1;Q91VN4;E9Q4M4;Q3TJS8	Coiled-coil-helix-coiled-coil-helix domain-containing protein 6, mitochondrial	Chchd6
0.63174	5	4.2e-26	Q99L47;F8WJK8;E9Q1V0	Q99L47;F8WJK8;E9Q1V0	Hsc70-interacting protein	St13
0.63578	3	5.17e-24	Q9CQX8	Q9CQX8	28S ribosomal protein S36, mitochondrial	Mrps36
0.63591	6	4.46e-21	Q3UZG4;P31230	Q3UZG4;P31230	Aminoacyl tRNA synthase complex-interacting multifunctional protein 1;Endothelial monocyte-activating polypeptide 2	Aimp1
0.63614	19	7.91e-161	Q62010;E9Q820;E9Q099	Q62010;E9Q820	Oviduct-specific glycoprotein	Ovgp1
0.63714	5	1.07e-20	P61965;F6Q3W0	P61965;F6Q3W0	WD repeat-containing protein 5	Wdr5
0.63953	2	0.0015154	E9Q8Z8;E9Q8Z6;E9Q8Z5;P30999;G3X9V2;P30999-3;E9Q904;P30999-2;E9Q901;E9Q903;D3Z2H2;E9Q8Z9;E9Q8Z4;E9Q905;E9Q907;E9Q906;D3Z7H6;E9Q986;D3Z2H7	E9Q8Z8;E9Q8Z6;E9Q8Z5;P30999;G3X9V2;P30999-3;E9Q904;P30999-2;E9Q901;E9Q903;D3Z2H2;E9Q8Z9;E9Q8Z4;E9Q905;E9Q907;E9Q906;D3Z7H6;E9Q986;D3Z2H7	Catenin delta-1	Ctnnd1
0.63968	5	1.63e-19	E9PUQ5;Q921M4;Q921M4-2;A2AN46	E9PUQ5;Q921M4;Q921M4-2	Golgin subfamily A member 2	Golga2
0.63981	8	7.3e-57	E9PWE7;Q3UWX6;E9Q3J0;E0CZ60	E9PWE7;Q3UWX6;E9Q3J0		E330034G19Rik
0.64108	15	4.08e-61	A2AN08-5;A2AN08;A2AN08-3;A2AN08-2;F6SSP6;A2AN08-4	A2AN08-5;A2AN08;A2AN08-3;A2AN08-2	E3 ubiquitin-protein ligase UBR4	Ubr4
0.64222	13	1.9e-185	P68373;Q9JJZ2	P68373;Q9JJZ2	Tubulin alpha-1C chain;Tubulin alpha-8 chain	Tuba1c;Tuba8
0.64353	39	5.86e-224	Q8BL66;E9PWF5	Q8BL66;E9PWF5	Early endosome antigen 1	Eea1
0.64487	3	2.25e-47	Q3UKW2;P62204;Q9D6P8	Q3UKW2;P62204	Calmodulin	Calm1
0.64954	2	1.34e-05	Q8C6G8;E0CYH4;B2RTG7;F7DFQ2;F6UT94	Q8C6G8;E0CYH4;B2RTG7;F7DFQ2;F6UT94	WD repeat-containing protein 26	Wdr26
0.64999	11	2.52e-92	Q01853	Q01853	Transitional endoplasmic reticulum ATPase	Vcp
0.65041	2	1.84e-06	B1AWD9;B1AWD8;E9QM56;O08585;B1AWE1;Q6PFA2;B1AWE0	B1AWD9;B1AWD8;E9QM56;O08585;B1AWE1;Q6PFA2;B1AWE0	Clathrin light chain A	Clta
0.65104	4	1.91e-22	Q80UY2;Q80UY2-2	Q80UY2;Q80UY2-2	E3 ubiquitin-protein ligase KCMF1	Kcmf1
0.65107	10	1.67e-66	Q06890;E9Q8Y5;E9PXG5;E9PUU2;E9Q9B8;E9Q2G2	Q06890;E9Q8Y5;E9PXG5;E9PUU2	Clusterin;Clusterin beta chain;Clusterin alpha chain	Clu
0.65196	6	6.04e-53	Q60605-2;Q60605;E9QLM0;Q8CI43	Q60605-2;Q60605;E9QLM0	Myosin light polypeptide 6	Myl6;Gm8894
0.65261	2	4.59e-07	E9Q5D6;F8WGD6;P69566;P69566-2	E9Q5D6;F8WGD6;P69566;P69566-2	Ran-binding protein 9	Ranbp9
0.65693	9	5.53e-49	E9Q5G3;E9Q5W8;F6XCV8	E9Q5G3;E9Q5W8		Kif23
0.65732	12	1.73e-102	E9PXM9	E9PXM9		Fbxw24
0.65875	2	3.69e-06	Q6IRU5;Q6IRU5-2;Q6IRU5-3;F7BHJ0	Q6IRU5;Q6IRU5-2;Q6IRU5-3;F7BHJ0	Clathrin light chain B	Cltb
0.65915	3	5.63e-13	Q07105	Q07105	Growth/differentiation factor 9	Gdf9
0.66148	10	3.11e-46	P70398;Q4FE56;E9PWA9;G3UZS3	P70398;Q4FE56	Probable ubiquitin carboxyl-terminal hydrolase FAF-X;Ubiquitin carboxyl-terminal hydrolase	Usp9x
0.66249	2	4.07e-07	E9Q296;Q9EPL9;Q8C178;Q3TAW3	E9Q296;Q9EPL9;Q8C178;Q3TAW3	Acyl-coenzyme A oxidase;Peroxisomal acyl-coenzyme A oxidase 3	Acox3
0.66328	4	1.19e-30	E9Q0S1;P23242	E9Q0S1;P23242	Gap junction protein;Gap junction alpha-1 protein	Gja1
0.66368	3	2.69e-09	A6ZI44;P05064;D3YWI1;Q9CPQ9;D3YV98;D3Z510	A6ZI44;P05064;D3YWI1;Q9CPQ9;D3YV98	Fructose-bisphosphate aldolase;Fructose-bisphosphate aldolase A	Aldoa;Aldoart1
0.66578	3	1.92e-16	Q80UJ7	Q80UJ7	Rab3 GTPase-activating protein catalytic subunit	Rab3gap1
0.66803	4	3.71e-17	O70251;G3UZ47;G3UX43	O70251;G3UZ47;G3UX43	Elongation factor 1-beta	Eef1b;Eef1b2
0.67088	3	1.63e-07	Q8CBE3;Q05BF4;E9PYA7	Q8CBE3;Q05BF4;E9PYA7	WD repeat-containing protein 37	Wdr37
0.67136	12	1.15e-72	P20029	P20029	78 kDa glucose-regulated protein	Hspa5
0.67311	44	0	Q6B966;E9PXT8	Q6B966;E9PXT8	NACHT, LRR and PYD domains-containing protein 14	Nlrp14
0.67752	4	3.7e-17	Q99MZ7;Q3UXD9;D6RHN4;D6RIP0	Q99MZ7;Q3UXD9;D6RHN4	Peroxisomal trans-2-enoyl-CoA reductase	Pecr
0.67774	5	2.7e-28	P29788	P29788	Vitronectin	Vtn
0.68112	2	2.51e-08	Q99M87;Q99M87-2;Q99M87-3	Q99M87;Q99M87-2;Q99M87-3	DnaJ homolog subfamily A member 3, mitochondrial	Dnaja3
0.68274	4	2.96e-19	Q9CWK0;Q9CR57	Q9CWK0;Q9CR57	60S ribosomal protein L14	Rpl14
0.68288	2	5.93e-07	E9Q0K1;P58021	E9Q0K1;P58021	Transmembrane 9 superfamily member 2	Tm9sf2
0.68478	1	0.010377	D3YZ93	D3YZ93		Gm550
0.68534	2	9.49e-06	P46412;D3Z2Y7;F2Z3Y2;E9QK84;D3Z7Y0	P46412;D3Z2Y7;F2Z3Y2;E9QK84;D3Z7Y0	Glutathione peroxidase 3;Glutathione peroxidase	Gpx3;Gpx5
0.68638	15	3.89e-69	P10126;D3YZ68;D3Z3I8	P10126;D3YZ68;D3Z3I8	Elongation factor 1-alpha 1	Eef1a1
0.68756	15	7.39e-70	Q80X90;D3Z576;Q8VHX6;D3YW87;Q8VHX6-2	Q80X90	Filamin-B	Flnb
0.6905	5	2.81e-26	Q00612;A3KG36;G3UWD6;P97324	Q00612;A3KG36	Glucose-6-phosphate 1-dehydrogenase X;Glucose-6-phosphate 1-dehydrogenase	G6pdx
0.6919	6	5.32e-20	P52480;P52480-2;G3X925;P53657;E9Q509	P52480;P52480-2	Pyruvate kinase isozymes M1/M2	Pkm2
0.69487	7	3.47e-21	Q3UQV5;Q3UQV5-2	Q3UQV5;Q3UQV5-2	Kelch repeat and BTB domain-containing protein 8	Kbtbd8
0.69981	2	1.6e-05	P62192	P62192	26S protease regulatory subunit 4	Psmc1
0.70206	2	7.75e-05	Q99LT0	Q99LT0	Protein dpy-30 homolog	Dpy30
0.70243	5	4.46e-33	Q3THE2;Q6ZWQ9;Q9CQ19;D3YV37;D3Z249	Q3THE2;Q6ZWQ9	Myosin regulatory light chain 12B	Myl12b;Myl12a
0.70419	13	2.73e-85	P38647;Q7TSZ0	P38647;Q7TSZ0	Stress-70 protein, mitochondrial	Hspa9
0.70608	5	5.92e-15	D3YX41;D3Z6N6;P62754	D3YX41;D3Z6N6;P62754	40S ribosomal protein S6	Rps6-ps2;Rps6-ps1;Rps6
0.70656	3	1.44e-11	Q9Z0X1;B1AU25	Q9Z0X1;B1AU25	Apoptosis-inducing factor 1, mitochondrial	Aifm1
0.70815	3	1.09e-19	P07759;Q03734	P07759	Serine protease inhibitor A3K	Serpina3k
0.71419	2	1.5e-06	E9PWN0;Q99PI5;Q99PI5-2	E9PWN0;Q99PI5;Q99PI5-2	Phosphatidate phosphatase LPIN2	Lpin2
0.71475	3	1.63e-104	P99024	P99024	Tubulin beta-5 chain	Tubb5
0.7148	2	7.52e-11	Q04447	Q04447	Creatine kinase B-type	Ckb
0.7224	2	7.59e-73	P17156	P17156	Heat shock-related 70 kDa protein 2	Hspa2
0.723	4	6.9e-13	Q68FF7;F7D4S5;F7B673;Q68FF7-2	Q68FF7;F7D4S5;F7B673;Q68FF7-2	SLAIN motif-containing protein 1	Slain1
0.72664	4	3.39e-33	P99027;G3UW69	P99027;G3UW69	60S acidic ribosomal protein P2	Rplp2;Rplp2-ps1
0.72929	1	8.37e-07	P62315	P62315	Small nuclear ribonucleoprotein Sm D1	Snrpd1
0.7304	3	3.08e-31	Q8BG05;Q8BG05-2;B2RXM2;A2AL12;E9Q7H5;F8VPW0;A2AL13	Q8BG05;Q8BG05-2;B2RXM2;A2AL12;E9Q7H5;F8VPW0	Heterogeneous nuclear ribonucleoprotein A3	Hnrnpa3;Gm6793;Gm8991;Gm7551
0.73108	2	1.06e-06	Q8VBV7	Q8VBV7	COP9 signalosome complex subunit 8	Cops8
0.73253	5	3.26e-37	P11214	P11214	Tissue-type plasminogen activator;Tissue-type plasminogen activator chain A;Tissue-type plasminogen activator chain B	Plat
0.73324	2	0.00040137	Q3U367;Q9JLJ2	Q3U367;Q9JLJ2	4-trimethylaminobutyraldehyde dehydrogenase	Aldh9a1
0.73374	7	1.38e-22	Q9QYJ0	Q9QYJ0	DnaJ homolog subfamily A member 2	Dnaja2
0.73402	8	2.58e-43	P07901;B7ZC50;B7ZC49;A2A6A2	P07901	Heat shock protein HSP 90-alpha	Hsp90aa1
0.74001	4	2.38e-32	O55106;F8WH41	O55106;F8WH41	Striatin	Strn
0.74093	2	9.11e-09	P54775	P54775	26S protease regulatory subunit 6B	Psmc4
0.74106	8	3.18e-132	Q7TMM9;Q9CWF2;G3UZR1;CON__ENSEMBL:ENSBTAP00000025008;A2AQ07	Q7TMM9;Q9CWF2	Tubulin beta-2A chain;Tubulin beta-2B chain	Tubb2a;Tubb2b
0.74149	2	0.00019998	P62196;E9Q0L5	P62196;E9Q0L5	26S protease regulatory subunit 8	Psmc5
0.74462	12	6.06e-46	Q3U111;P26043;Q7TSG6;P26040;P26041	Q3U111;P26043;Q7TSG6	Radixin	Rdx
0.74487	3	4.78e-10	Q91YQ5	Q91YQ5	Dolichyl-diphosphooligosaccharide--protein glycosyltransferase subunit 1	Rpn1
0.74789	2	2.26e-178	Q9CWU5;Q9CWU5-3	Q9CWU5;Q9CWU5-3	Protein Filia
0.74872	4	2.87e-08	Q3UKC1;D3Z213;D3Z715	Q3UKC1	Tax1-binding protein 1 homolog	Tax1bp1
0.75545	9	6.87e-21	Q8R5H1;Q8R5H1-2;Q3UZH0	Q8R5H1;Q8R5H1-2;Q3UZH0	Ubiquitin carboxyl-terminal hydrolase 15;Ubiquitin carboxyl-terminal hydrolase	Usp15
0.76109	3	1.32e-19	P17182;P17183;D3Z6E4;B0QZL1;D3Z2S4;D3YVD3;B1ARR7;B1ARR6;P21550;Q6PHC1;Q5SX59;Q5SX60;Q5SX61	P17182;P17183;D3Z6E4;B0QZL1;D3Z2S4;D3YVD3;B1ARR7;B1ARR6	Alpha-enolase;Gamma-enolase;Enolase	Eno1;Eno2
0.76143	4	1.24e-15	Q9QZ06;Q8C5G6;A9JEI5;F7AT44	Q9QZ06;Q8C5G6;A9JEI5;F7AT44	Toll-interacting protein	Tollip
0.76998	4	5.57e-14	Q8C2Q7;O35737;P70333	Q8C2Q7;O35737;P70333	Heterogeneous nuclear ribonucleoprotein H;Heterogeneous nuclear ribonucleoprotein H, N-terminally processed;Heterogeneous nuclear ribonucleoprotein H2	Hnrnph1;Hnrnph2
0.77045	6	1.89e-21	P27546;P27546-2;E9QPW8;P27546-3;E9PZ43;E9QKJ8;E9PWC0;P27546-4;F7CK47;F6V4Z1;F6XPV7	P27546;P27546-2;E9QPW8;P27546-3	Microtubule-associated protein 4;Microtubule-associated protein	Map4;Mtap4
0.77154	10	3.45e-62	Q9D8E6	Q9D8E6	60S ribosomal protein L4	Rpl4
0.77353	4	1.84e-17	Q8BHF7;F8WI04;F2Z427	Q8BHF7;F8WI04;F2Z427	CDP-diacylglycerol--glycerol-3-phosphate 3-phosphatidyltransferase, mitochondrial	Pgs1
0.77455	3	7.94e-28	LYSOZYME\	LYSOZYME\
0.77608	20	2.95e-176	P68372;Q9D6F9	P68372;Q9D6F9	Tubulin beta-4B chain;Tubulin beta-4A chain	Tubb4b;Tubb4a
0.77638	2	7.41e-07	G3UW73;P45376	G3UW73;P45376	Aldose reductase	Gm6736;Akr1b1
0.77822	2	3.32e-06	P42567;P42567-2;A2A8Z5	P42567;P42567-2;A2A8Z5	Epidermal growth factor receptor substrate 15	Eps15
0.78214	8	1.36e-79	F6TJZ4;D3YVE6;D3YXT4;P12970;F6TIC7;D3Z3R0;D3YU93;F6U2H0;F6VBB8;F6ZVW4;F6YI27;F6SSI5	F6TJZ4;D3YVE6;D3YXT4;P12970;F6TIC7;D3Z3R0;D3YU93;F6U2H0;F6VBB8	60S ribosomal protein L7a	Rpl7a;Rpl7a-ps10;Gm5619;Rpl7a-ps8;Gm16477;Rpl7a-ps3;Rpl7a-ps5;Gm4978
0.78617	9	3.84e-27	P59242;P59242-2;E9QMC1;D3YUW7;E9Q611	P59242;P59242-2;E9QMC1;D3YUW7;E9Q611	Cingulin	Cgn
0.78913	28	1.43e-235	P63017;Q504P4;D3YW43;D3Z5E2	P63017;Q504P4	Heat shock cognate 71 kDa protein	Hspa8
0.7933	4	6.62e-18	E9PWH9;E9QAZ2;F8WI79;Q9CZM2;E9Q1X1;D3Z0H4;B8JKK2	E9PWH9;E9QAZ2;F8WI79;Q9CZM2;E9Q1X1;D3Z0H4	Ribosomal protein L15;60S ribosomal protein L15	Gm4294;Gm10020;Rpl15-ps2;Rpl15;Gm8420;Gm5292
0.7946	4	6.35e-36	D3YWA0;E9PV46;P25444;E9Q1N8;D3YWJ3;F6YTZ4;D3YVC1;D3Z659;D3Z536;F8VQ36	D3YWA0;E9PV46;P25444;E9Q1N8;D3YWJ3;F6YTZ4;D3YVC1;D3Z659;D3Z536	40S ribosomal protein S2	Gm6139;Gm8841;Rps2;Rps2-ps5;Gm6576;Rps2-ps6;Gm8225
0.79662	2	1.25e-05	Q9Z1R2;Q3UF95;G3UZT6;Q3TDL4;G3UYQ2;G3UXT8;G3V013;G3UYZ0	Q9Z1R2;Q3UF95;G3UZT6;Q3TDL4;G3UYQ2;G3UXT8;G3V013;G3UYZ0	Large proline-rich protein BAG6	Bag6
0.79683	23	1.63e-101	E9Q3P4;E9Q426;E9PY14;F6V6F0;E9Q776	E9Q3P4;E9Q426;E9PY14		Cenpf
0.79769	2	3.09e-05	Q9WV02;Q91VM5;A2AFI3;Q9WV02-2;A2AFI4	Q9WV02;Q91VM5;A2AFI3;Q9WV02-2;A2AFI4	RNA-binding motif protein, X chromosome;RNA-binding motif protein, X chromosome, N-terminally processed;RNA binding motif protein, X-linked-like-1;RNA binding motif protein, X-linked-like-1, N-terminally processed	Rbmx;Rbmxl1
0.8022	2	1.64e-06	P20918	P20918	Plasminogen;Plasmin heavy chain A;Activation peptide;Angiostatin;Plasmin heavy chain A, short form;Plasmin light chain B	Plg
0.81035	5	6.93e-19	P47911;D3Z4I7;E9PUX4	P47911;D3Z4I7;E9PUX4	60S ribosomal protein L6	Rpl6;Gm6807;Gm5428
0.82536	7	4.09e-35	Q3U1J4;E9Q4W8;F7ADY1	Q3U1J4;E9Q4W8;F7ADY1	DNA damage-binding protein 1	Ddb1
0.82575	2	0.00073236	Q9Z1Z0;Q9Z1Z0-4;Q9Z1Z0-2	Q9Z1Z0;Q9Z1Z0-4;Q9Z1Z0-2	General vesicular transport factor p115	Uso1
0.83192	5	3.49e-30	F6XI62;P14148;D3Z6N4;F6ZA13	F6XI62;P14148	60S ribosomal protein L7	Rpl7
0.83265	7	1.35e-44	P63037;B1AXY1;B1AXY0;B1AXX9	P63037;B1AXY1;B1AXY0	DnaJ homolog subfamily A member 1	Dnaja1
0.83695	3	3.8e-55	P61079;P62838;Q6ZWY6;P61080	P61079;P62838	Ubiquitin-conjugating enzyme E2 D3;Ubiquitin-conjugating enzyme E2 D2	Ube2d3;Ube2d2
0.84172	3	8.4e-20	P62918	P62918	60S ribosomal protein L8	Rpl8
0.84569	2	1.54e-18	Q9Z2X1;Q9Z2X1-2	Q9Z2X1;Q9Z2X1-2	Heterogeneous nuclear ribonucleoprotein F;Heterogeneous nuclear ribonucleoprotein F, N-terminally processed	Hnrnpf
0.84684	2	2.3e-06	E9Q5A0;P19253;Q3TDS9	E9Q5A0;P19253;Q3TDS9	60S ribosomal protein L13a	Rpl13a
0.84838	4	1.83e-13	P07356;B0V2N7;B0V2N8;B0V2N5	P07356;B0V2N7;B0V2N8;B0V2N5	Annexin A2;Annexin	Anxa2
0.84872	2	2.05e-06	P40630;P40630-2;D3Z0F3	P40630;P40630-2;D3Z0F3	Transcription factor A, mitochondrial	Tfam
0.84994	2	9.96e-07	P62855	P62855	40S ribosomal protein S26	Rps26
0.85343	6	3.2e-38	F8VQL2;D3Z3R2;Q6ZWZ7;Q9CPR4;F6VWT4;B2RY53;F8VQM6	F8VQL2;D3Z3R2;Q6ZWZ7;Q9CPR4;F6VWT4	60S ribosomal protein L17	Rpl17-ps3;Gm10268;Rpl17;Gm10362
0.85343	4	5.96e-20	Q5XJF6;P53026;D3YXT2	Q5XJF6;P53026	Ribosomal protein;60S ribosomal protein L10a	Rpl10a
0.85812	5	2.88e-40	P27659;D3YZ47	P27659;D3YZ47	60S ribosomal protein L3	Rpl3;Gm5879
0.85875	1	0.0018265	P62320	P62320	Small nuclear ribonucleoprotein Sm D3	Snrpd3
0.85948	2	1.16e-07	Q20BD0;Q80XR6;Q99020;Q9D6G1	Q20BD0;Q80XR6;Q99020;Q9D6G1	Heterogeneous nuclear ribonucleoprotein A/B	Hnrnpab
0.86377	6	6.58e-14	D3Z6C3;P97351;D3Z7W7	D3Z6C3;P97351;D3Z7W7	40S ribosomal protein S3a	Gm10119;Rps3a;Gm9000
0.86527	2	1.05e-08	Q6ZWV3;P86048	Q6ZWV3;P86048	60S ribosomal protein L10;60S ribosomal protein L10-like	Rpl10;Rpl10l
0.86848	4	5.81e-15	D3Z6J9;P14115;E9QP28;D3YZN6	D3Z6J9;P14115;E9QP28;D3YZN6	60S ribosomal protein L27a	Gm5908;Rpl27a;Gm5453;Rpl27a-ps1
0.86857	4	7.27e-13	P35980;G3UZK4;G3UZJ6;G3UX28;G3UYV6	P35980;G3UZK4;G3UZJ6	60S ribosomal protein L18	Rpl18
0.86973	2	4.36e-09	Q8C570;Q8CBU3;A2ASC6	Q8C570;Q8CBU3;A2ASC6	mRNA export factor	Rae1
0.87142	2	3.61e-05	P41105	P41105	60S ribosomal protein L28	Rpl28
0.87369	8	5.81e-40	F6R9D8;Q61584;Q61584-3;F6YLE3;Q61584-7;F8WHA2;Q61584-4;F8WH60;Q61584-6;Q61584-5;F7BNV1;Q61584-2;E9PVJ4	F6R9D8;Q61584;Q61584-3;F6YLE3;Q61584-7;F8WHA2;Q61584-4;F8WH60;Q61584-6;Q61584-5;F7BNV1;Q61584-2;E9PVJ4	Fragile X mental retardation syndrome-related protein 1	Fxr1
0.87826	2	0.0023566	Q6ZWN5;Q9CXW7;D3YWH9;F7CJS8;D3Z673;D3YUV6	Q6ZWN5;Q9CXW7;D3YWH9;F7CJS8;D3Z673;D3YUV6	40S ribosomal protein S9	Rps9
0.88023	2	1.45e-06	P63073	P63073	Eukaryotic translation initiation factor 4E	Eif4e
0.88122	2	9.03e-10	Q9CZI5;P62267;D3YXF9	Q9CZI5;P62267;D3YXF9	40S ribosomal protein S23	Rps23;Gm8618
0.88227	2	1.05e-05	D3YW41;Q6ZWZ4;D3Z3R1;P47964;D3Z7M8	D3YW41;Q6ZWZ4;D3Z3R1;P47964;D3Z7M8	60S ribosomal protein L36	Rpl36-ps3;Rpl36;Gm5745;Gm5614
0.88639	2	3.62e-24	P62830;A2A6F8	P62830;A2A6F8	60S ribosomal protein L23	Rpl23
0.88758	4	5.37e-22	Q3TCJ8;Q3TCJ8-2	Q3TCJ8;Q3TCJ8-2	Coiled-coil domain-containing protein 69	Ccdc69
0.88934	5	1.73e-28	P47963;E9PZ94;D3YX54	P47963;E9PZ94;D3YX54	60S ribosomal protein L13	Rpl13;Gm10071;Rpl13-ps3
0.89109	1	0.012374	Q8C1B7;F8VPR4;Q8C1B7-2;F6QE87;F6RM49;Q8C1B7-3	Q8C1B7;F8VPR4;Q8C1B7-2;F6QE87;F6RM49;Q8C1B7-3	Septin-11	2016-09-11
0.89693	11	5.26e-85	Q9R0P9	Q9R0P9	Ubiquitin carboxyl-terminal hydrolase isozyme L1	Uchl1
0.89825	6	1.74e-20	P62908;D3YV43	P62908;D3YV43	40S ribosomal protein S3	Rps3
0.90073	7	6.62e-18	A2AFQ0;Q7TMY8;Q7TMY8-3;Q7TMY8-4;Q7TMY8-2;F6XP90;E9PZ23;F6UYC1	A2AFQ0;Q7TMY8;Q7TMY8-3;Q7TMY8-4;Q7TMY8-2	E3 ubiquitin-protein ligase HUWE1	Huwe1
0.901	2	9.39e-07	Q7TPW1	Q7TPW1	Nexilin	Nexn
0.90194	3	4.11e-13	P62889;D3YU37;D3Z2H8;F7CZ57	P62889;D3YU37	60S ribosomal protein L30	Rpl30;Gm6570
0.90259	2	8.88e-12	P84099;A2A547	P84099;A2A547	60S ribosomal protein L19;Ribosomal protein L19	Rpl19
0.90385	3	3.63e-10	E9PZZ3;Q7M739;F6RX08	E9PZZ3;Q7M739;F6RX08		Tpr
0.90445	2	5.27e-11	Q9Z0L4	Q9Z0L4	Bone morphogenetic protein 15	Bmp15
0.9052	3	9.97e-20	Q8BG87;Q8BG87-2;E9Q9I9	Q8BG87	Methylcytosine dioxygenase TET3	Tet3
0.90533	2	8.79e-10	Q9CQS7	Q9CQS7	Developmental pluripotency-associated protein 5A	Dppa5a
0.90797	2	2.35e-05	Q3UES7;P56280	Q3UES7;P56280	T-cell leukemia/lymphoma protein 1A	Tcl1;Tcl1a
0.91008	6	3.54e-29	P62301;Q921R2	P62301;Q921R2	40S ribosomal protein S13	Rps13
0.91036	3	5.62e-14	P17742;E9Q1E3;F8VPN3	P17742;E9Q1E3	Peptidyl-prolyl cis-trans isomerase A;Peptidyl-prolyl cis-trans isomerase	Ppia;Gm9234
0.91038	2	2.73e-08	P51881	P51881	ADP/ATP translocase 2	Slc25a5
0.912	5	5.05e-33	P62242;Q5SZV3;G3XA55;D3YW44	P62242;Q5SZV3;G3XA55;D3YW44	40S ribosomal protein S8	Rps8;Gm11353;Rps8-ps1;Gm5121
0.91537	2	0.00025417	P61255;B1ARA5;B1ARA3;D3Z3Q9;G3UW96	P61255;B1ARA5;B1ARA3;D3Z3Q9;G3UW96	60S ribosomal protein L26	Rpl26;Rpl26-ps2;Rpl26-ps4
0.91649	6	4.72e-55	Q80W85	Q80W85	Nucleoplasmin-2	Npm2
0.91672	16	2.91e-174	P09405	P09405	Nucleolin	Ncl
0.92381	2	8.35e-10	D3YWP4;D3YX83;D3Z4H9;O09167;Q9CQM8;D3YX47;D3YWQ7;D3YY19;D3Z1Q1;D3Z248;D3Z422;D3Z5J6;D3YZW4;D3Z3K3;D3YVN8;D3Z4H7	D3YWP4;D3YX83;D3Z4H9;O09167;Q9CQM8;D3YX47;D3YWQ7;D3YY19;D3Z1Q1;D3Z248;D3Z422;D3Z5J6;D3YZW4;D3Z3K3;D3YVN8;D3Z4H7	60S ribosomal protein L21	Gm10916;Gm9104;Rpl21-ps3;Rpl21;Rpl21-ps6;Gm16415;Rpl21-ps10;Gm5528;Rpl21-ps13;Rpl21-ps7;Gm16416;Rpl21-ps12;Gm10155;Gm8054;Rpl21-ps4
0.94064	3	5.92e-28	B2RUM3;Q3ULR2	B2RUM3;Q3ULR2		AU015836
0.94537	3	7.35e-50	Q922F4	Q922F4	Tubulin beta-6 chain	Tubb6
0.9466	1	0.013424	E9QNL4;Q60680;E9Q605;Q60680-3;Q60680-2	E9QNL4;Q60680;E9Q605;Q60680-3;Q60680-2	Inhibitor of nuclear factor kappa-B kinase subunit alpha	Chuk
0.948	2	3.45e-10	Q9D104;Q9D7A6;G5E8T3;E9Q8C2	Q9D104;Q9D7A6;G5E8T3;E9Q8C2	Signal recognition particle 19 kDa protein	Srp19
0.94933	3	9.09e-11	Q60668;G3X9W0;Q60668-2;Q60668-3;G5E8G0;Q60668-4;F6ZV59;E9Q5B6;D3YTQ3;F6VQH5;Q9Z130;F6SHF3	Q60668;G3X9W0;Q60668-2;Q60668-3;G5E8G0;Q60668-4;F6ZV59;E9Q5B6	Heterogeneous nuclear ribonucleoprotein D0	Hnrnpd
0.95006	2	6.69e-12	P62717	P62717	60S ribosomal protein L18a	Rpl18a
0.95695	1	2.89e-05	Q02819;D3Z7D7;D3Z1N1	Q02819;D3Z7D7;D3Z1N1	Nucleobindin-1	Nucb1
0.95945	3	6.83e-10	D3Z5N4;Q9R062	D3Z5N4;Q9R062	Glycogenin-1	Gyg;Gyg1
0.96214	7	1.19e-24	P63038;P63038-2;D3Z2F2;D3Z7J9	P63038	60 kDa heat shock protein, mitochondrial	Hspd1
0.96245	8	5.72e-59	E9PW66;P28656;Q8BSH9	E9PW66;P28656;Q8BSH9	Nucleosome assembly protein 1-like 1	Nap1l1
0.96339	3	1.03e-15	P62911;A2AD25;F6WJV0	P62911;A2AD25	60S ribosomal protein L32	Rpl32;Gm4987
0.96555	3	1.3e-06	Q9CX34	Q9CX34	Suppressor of G2 allele of SKP1 homolog	Sugt1
0.97103	13	2.21e-273	OVALBUMIN\	OVALBUMIN\
0.98585	6	1.89e-29	Q08297;D6RCK1;F7AT35;A3KGI2	Q08297;D6RCK1;F7AT35;A3KGI2	DNA repair protein RAD51 homolog 1	Rad51
0.99314	2	7.39e-05	Q923A2	Q923A2	Protein Spindly	Ccdc99
0.99617	2	1.2e-11	Q9JMC3	Q9JMC3	DnaJ homolog subfamily A member 4	Dnaja4
0.99734	3	3.78e-13	E9PYL9;Q9CXW4;D3Z3K1;E9PZB3;A2BH06;D3YW69	E9PYL9;Q9CXW4;D3Z3K1;E9PZB3;A2BH06	60S ribosomal protein L11	Gm10036;Rpl11;Gm10288;Gm5093
1.0001	4	1.82e-26	F6TVX7;Q8BSF4;F7C386;E9PX91;Q3TJ76;D3YY63	F6TVX7;Q8BSF4;F7C386;E9PX91;Q3TJ76	Phosphatidylserine decarboxylase proenzyme;Phosphatidylserine decarboxylase alpha chain;Phosphatidylserine decarboxylase beta chain	C330019G07Rik;Pisd
1.0022	2	3.61e-08	D3Z4H3;Q9D1R9;D3YZW2;D3YWC0	D3Z4H3;Q9D1R9;D3YZW2;D3YWC0	60S ribosomal protein L34	Gm10154;Rpl34;Gm6404;Gm2178
1.0068	4	5.51e-12	P62702;Q545F8;Q3V1Z5	P62702;Q545F8	40S ribosomal protein S4, X isoform	Rps4x
1.009	3	6.98e-20	P47738	P47738	Aldehyde dehydrogenase, mitochondrial	Aldh2
1.0117	5	6.2e-14	Q9CXF4	Q9CXF4	TBC1 domain family member 15	Tbc1d15
1.0147	4	6.49e-17	Q8C2W8;Q8BI38;Q5U467;Q3UWS5	Q8C2W8		Fbxw19
1.0172	4	7.8e-11	P62827;Q14AA6;Q61820	P62827;Q14AA6;Q61820	GTP-binding nuclear protein Ran;GTP-binding nuclear protein Ran, testis-specific isoform	Ran;1700009N14Rik;Rasl2-9
1.018	5	6.17e-14	E9PXE7;P62281;D3Z3M6	E9PXE7;P62281;D3Z3M6	40S ribosomal protein S11	Rps11;Gm9808
1.0318	5	1.33e-17	P58252	P58252	Elongation factor 2	Eef2
1.0324	2	0.00017206	Q91VW5;F6V6W2	Q91VW5;F6V6W2	Golgin subfamily A member 4	Golga4
1.0332	2	8.27e-14	P83940	P83940	Transcription elongation factor B polypeptide 1	Tceb1
1.0402	2	9.38e-06	Q8K1N4;Q8K1N4-2	Q8K1N4;Q8K1N4-2	Spermatogenesis-associated serine-rich protein 2	Spats2
1.0415	2	1.2e-06	P17751	P17751	Triosephosphate isomerase	Tpi1
1.0428	2	1.58e-09	P62849;Q9D7P1;E9Q3V8;P62849-3;P62849-2	P62849;Q9D7P1;E9Q3V8;P62849-3;P62849-2	40S ribosomal protein S24	Rps24
1.0487	2	5.23e-05	D3Z4J0;Q9DB20;F6XVM5	D3Z4J0;Q9DB20;F6XVM5	ATP synthase subunit O, mitochondrial	Gm5436;Atp5o
1.0508	10	4.32e-44	Q8VEL2;D6RDS6;D3Z1C1;E9PVB4;F6W741;D6RFN8;F6RV41;Q3TTC5;F7BA73	Q8VEL2;D6RDS6;D3Z1C1	Myotubularin-related protein 14	Mtmr14
1.0555	3	9.22e-10	D3YXG3;P62852	D3YXG3;P62852	40S ribosomal protein S25	Gm4963;Rps25
1.0583	6	2.32e-37	F8WGL3;P18760;E9Q1T2	F8WGL3;P18760;E9Q1T2	Cofilin-1	Cfl1;Gm6180
1.0584	7	8.83e-64	E9PX42;P16858;F6ZQM8;E9Q1S8;E9Q5U3;E9PX72;E9QAC7;D3YUV0;E9Q9E5;E9PZH9;D3YYI5;D3YV03;E9Q0E3;E9PXL6;F8WJL5;D3YU05;D3Z0Z9;E9Q1F8;E9PZL2;D3Z1B7;E9PYX4;F6QXU4;E9PZP4;E9QP42;Q64467;E9PX99	E9PX42;P16858;F6ZQM8;E9Q1S8;E9Q5U3;E9PX72;E9QAC7;D3YUV0;E9Q9E5;E9PZH9;D3YYI5;D3YV03;E9Q0E3;E9PXL6;F8WJL5;D3YU05;D3Z0Z9;E9Q1F8;E9PZL2	Glyceraldehyde-3-phosphate dehydrogenase	Gm2606;Gapdh;Gm3222;Gm4609;Gm10358;Gm5559;Gm3839;Gm10291;Gm10481;Gm10566;Gm7293;Gm10290;Gm10293;Gm3200;Gm6316;Gm5069;Gm8055;Gm10327
1.0598	2	1.94e-05	F5H8M6;P62270;F6YVP7;G3UZW2;D3YWV7	F5H8M6;P62270;F6YVP7;G3UZW2;D3YWV7	40S ribosomal protein S18	Gm10260;Rps18;Gm17352;Gm5321
1.0692	1	4.22e-92	G8JL38;Q9JJG0-3	G8JL38;Q9JJG0-3		Tacc2
1.0706	4	1.84e-13	F8WH88;Q9WUR9;F6TEU8;A2ARF6;A2ARF5	F8WH88;Q9WUR9;F6TEU8;A2ARF6	Adenylate kinase isoenzyme 4, mitochondrial	Ak4
1.0811	4	1.49e-12	P14131	P14131	40S ribosomal protein S16	Rps16
1.0813	3	2.69e-10	O54946;G3X8S5;O54946-2;Q9QYI8	O54946;G3X8S5;O54946-2	DnaJ homolog subfamily B member 6	Dnajb6
1.0835	4	1.03e-10	Q08EC7;Q64GA5	Q08EC7;Q64GA5		Pla2g4c
1.0916	2	1.02e-07	Q8QZT1	Q8QZT1	Acetyl-CoA acetyltransferase, mitochondrial	Acat1
1.0922	3	9.48e-09	Q3UX83;Q3UX83-2;B9EIY1;Q3UQ29;A2AIH1	Q3UX83;Q3UX83-2;B9EIY1;Q3UQ29	1-aminocyclopropane-1-carboxylate synthase-like protein 2	Accsl
1.0951	2	1.83e-13	F7BBI3;P63276;D3Z173	F7BBI3;P63276;D3Z173	40S ribosomal protein S17	Rps17;Gm5215
1.1021	12	3.52e-86	Q8K3V4;A2AMU1	Q8K3V4	Protein-arginine deiminase type-6	Padi6
1.1023	3	7.28e-10	Q9QZD9;A2AE03	Q9QZD9	Eukaryotic translation initiation factor 3 subunit I	Eif3i
1.11	2	2.67e-05	Q05816;E9Q964	Q05816;E9Q964	Fatty acid-binding protein, epidermal	Fabp5
1.1114	4	1.43e-17	Q6P5B5;F6QH50;Q9WVR4;E9QAS8;P35922;Q6AXB7;P35922-2;E9QNF5;P35922-7;D3Z6U8;E9QAT0;P35922-3;E9QAS9;P35922-8;P35922-9;P35922-6;P35922-12;P35922-4;P35922-5;P35922-10;P35922-11	Q6P5B5;F6QH50;Q9WVR4	Fragile X mental retardation syndrome-related protein 2	Fxr2
1.1238	16	1.05e-237	E9Q6R0;B7ZNL2;Q78ZA7	E9Q6R0;B7ZNL2;Q78ZA7	Nucleosome assembly protein 1-like 4	Nap1l4
1.128	11	7.83e-51	Q9WTQ5;Q9WTQ5-2;F8WI21	Q9WTQ5;Q9WTQ5-2	A-kinase anchor protein 12	Akap12
1.1372	2	2.82e-05	Q7TSF1;Q61495;Q7TSF0;Q7TSF0-2	Q7TSF1;Q61495;Q7TSF0;Q7TSF0-2	Desmoglein-1-beta;Desmoglein-1-alpha;Desmoglein-1-gamma	Dsg1b;Dsg1a;Dsg1c
1.1431	4	1.62e-13	E9QNJ0;Q8BP67;E9Q132;F6RSK3	E9QNJ0;Q8BP67;E9Q132	60S ribosomal protein L24	Rpl24
1.1447	7	8.28e-34	Q9JJ11;Q6NV52;Q99LH8;Q9JJ11-2;E9QNJ6;F7AGT6;F6TNB3;D3Z1Y4	Q9JJ11;Q6NV52;Q99LH8;Q9JJ11-2;E9QNJ6;F7AGT6	Transforming acidic coiled-coil-containing protein 3	Tacc3
1.1474	4	1.73e-13	Q9ET26;E9Q233	Q9ET26;E9Q233	RING finger protein 114	Rnf114
1.1504	2	2.91e-08	Q6ZWV7;G3UWD7	Q6ZWV7;G3UWD7	60S ribosomal protein L35	Rpl35;Gm10269
1.1611	3	5.81e-14	P32067;A2AR07;F8WHY1;D6RI87	P32067;A2AR07;F8WHY1;D6RI87	Lupus La protein homolog	Ssb
1.1618	4	1.53e-21	Q02257	Q02257	Junction plakoglobin	Jup
1.173	8	1.02e-34	Q91YD3	Q91YD3	mRNA-decapping enzyme 1A	Dcp1a
1.1849	12	3.24e-51	E9Q557;E9PZW0	E9Q557;E9PZW0	Desmoplakin	Dsp
1.1958	1	0.0060056	Q8BGV4	Q8BGV4	TELO2-interacting protein 2	Tti2
1.2555	3	3.23e-13	Q60864	Q60864	Stress-induced-phosphoprotein 1	Stip1
1.2611	3	3.61e-14	A2ADY9	A2ADY9	Protein DDI1 homolog 2	Ddi2
1.2703	2	5e-07	Q8QZY3;F6S6F5	Q8QZY3;F6S6F5	Developmental pluripotency-associated protein 3	Dppa3
1.2928	7	6.15e-17	Q9Z1S0;F6VLH3	Q9Z1S0	Mitotic checkpoint serine/threonine-protein kinase BUB1 beta	Bub1b
1.2961	27	1.71e-126	E9Q8T1;E9Q9Z4;E9QL08;Q9JJG0;Q9JJG0-2	E9Q8T1		Tacc2
1.3005	9	8.78e-31	Q8N7N5;Q8N7N5-2	Q8N7N5;Q8N7N5-2	DDB1- and CUL4-associated factor 8	Dcaf8
1.323	1	0.00013569	Q792Z1	Q792Z1		Try10
1.3324	5	7.9e-22	Q60973;A2AFJ1;A2AFI9;F6ZLC6;E9PYH8;Q60972;F6U539	Q60973;A2AFJ1;A2AFI9;F6ZLC6	Histone-binding protein RBBP7	Rbbp7
1.3756	3	9.22e-08	P60335	P60335	Poly(rC)-binding protein 1	Pcbp1
1.3955	2	1.85e-12	P35979;F8VQK7	P35979;F8VQK7	60S ribosomal protein L12	Rpl12;Gm16519
1.4132	5	6.33e-24	D3Z722;D3Z5R8;F6Q5Z8;F8VQH5;Q9CZX8;D3YUG3;D3YUT3;F8VQL3	D3Z722;D3Z5R8;F6Q5Z8;F8VQH5;Q9CZX8;D3YUG3;D3YUT3	40S ribosomal protein S19	Rps19;Rps19-ps1;Rps19-ps4
1.4144	3	9.55e-19	G5E8C2;Q3UX67;E9PYD7	G5E8C2;Q3UX67		Kbtbd7
1.4342	2	2.05e-12	Q66JT0	Q66JT0	Wee1-like protein kinase 2	Wee2
1.4477	2	1.25e-07	P56391	P56391	Cytochrome c oxidase subunit 6B1	Cox6b1
1.4699	4	2.14e-33	Q9D0M5;P63168;D6RIN4;Q80ZS7;G5E8Z1	Q9D0M5;P63168;D6RIN4	Dynein light chain 2, cytoplasmic;Dynein light chain 1, cytoplasmic	Dynll2;Dynll1
1.4912	3	5.36e-08	Q3KNM2	Q3KNM2	E3 ubiquitin-protein ligase MARCH5	2016-03-05
1.5024	3	3.5e-10	F8WGC2;Q07076	F8WGC2;Q07076	Annexin;Annexin A7	Anxa7
1.5025	3	9.01e-45	Q9ERD7	Q9ERD7	Tubulin beta-3 chain	Tubb3
1.5081	3	8.66e-09	P97379;P97379-2	P97379;P97379-2	Ras GTPase-activating protein-binding protein 2	G3bp2
1.5228	3	7.46e-11	Q9EQU5;Q9EQU5-2;A2BE93;A2BE92	Q9EQU5;Q9EQU5-2;A2BE93;A2BE92	Protein SET	Set
1.5263	1	1.45e-13	P48774;E9PVM7;E9PV63	P48774;E9PVM7;E9PV63	Glutathione S-transferase Mu 5	Gstm5
1.5322	4	9.66e-12	Q9JJI8	Q9JJI8	60S ribosomal protein L38	Rpl38
1.5604	4	2.8e-56	D3Z4V2;D3Z3F1;Q9D824;Q9D824-2;Q9D824-3;D3Z619;Q9D824-4	D3Z4V2;D3Z3F1;Q9D824;Q9D824-2;Q9D824-3;D3Z619;Q9D824-4	Pre-mRNA 3-end-processing factor FIP1	Fip1l1
1.5612	2	3.09e-15	Q810A3;Q6P3Y6	Q810A3;Q6P3Y6	Tetratricopeptide repeat protein 9C	Ttc9c
1.5821	2	7.05e-05	Q3U687;D3Z6F0;E9PXF7	Q3U687;D3Z6F0;E9PXF7		2010002M12Rik;Gm14446
1.5837	9	9.2e-53	Q9JKX6;A2ATT5	Q9JKX6;A2ATT5	ADP-sugar pyrophosphatase	Nudt5
1.5991	2	4.41e-18	Q8BU40	Q8BU40	NACHT, LRR and PYD domains-containing protein 4A	Nlrp4a
1.6061	7	1.22e-23	Q9QYI3;F7BTP8;A2A5E1	Q9QYI3;F7BTP8	DnaJ homolog subfamily C member 7	Dnajc7
1.6176	4	3.66e-19	Q921F2;Q6VYI4;Q6VYI5;Q8BLD4;Q8R0B4;E9Q830;F8WIJ9	Q921F2;Q6VYI4;Q6VYI5;Q8BLD4;Q8R0B4;E9Q830;F8WIJ9	TAR DNA-binding protein 43	Tardbp
1.6302	3	3.49e-11	Q9EPU0;Q9EPU0-2	Q9EPU0;Q9EPU0-2	Regulator of nonsense transcripts 1	Upf1
1.6565	3	1.72e-193	Q8R317;Q8R317-2;Q9QZM0;Q99NB8	Q8R317;Q8R317-2	Ubiquilin-1	Ubqln1
1.6588	2	1.66e-27	G3UZA7;Q9Z172;Q9Z172-2;G3UWX9;G3UWI9;G3UZ60;P61957;D3Z794;G3UZX6	G3UZA7;Q9Z172;Q9Z172-2;G3UWX9;G3UWI9;G3UZ60;P61957;D3Z794;G3UZX6	Small ubiquitin-related modifier 3;Small ubiquitin-related modifier 2	Sumo3;Sumo2
1.7041	11	3.31e-98	P62983;P0CG50;Q8VC46;Q922Z8;P0CG49;Q5SX22;E9QNP0;E9Q5F6;E9Q4P0;E9Q0Z8;P62984;E9Q9J0;F6X7C4;D3YYZ2	P62983;P0CG50;Q8VC46;Q922Z8;P0CG49;Q5SX22;E9QNP0;E9Q5F6;E9Q4P0;E9Q0Z8;P62984;E9Q9J0	Ubiquitin-40S ribosomal protein S27a;Ubiquitin;40S ribosomal protein S27a;Polyubiquitin-C;Ubiquitin;Ubiquitin-related 1;Ubiquitin-related 2;Polyubiquitin-B;Ubiquitin;Ubiquitin-60S ribosomal protein L40;Ubiquitin;60S ribosomal protein L40	Rps27a;Ubc;Ubb;2810422J05Rik;Uba52
1.7286	2	2.87e-07	D3YYL7;P62274	D3YYL7;P62274	40S ribosomal protein S29	Gm10126;Rps29
1.7288	2	1.62e-05	Q8K4R9;Q8K4R9-2;E9PUT4;Q8K4R9-3	Q8K4R9;Q8K4R9-2;E9PUT4;Q8K4R9-3	Disks large-associated protein 5	Dlgap5
1.7538	2	0.00016953	B2RR82;Q9Z0R6;E9QNG1;E9Q0N0;F8VQE5;Q9Z0R4;F6TKT3;F6TCC6;F6ZX53	B2RR82;Q9Z0R6;E9QNG1;E9Q0N0;F8VQE5;Q9Z0R4;F6TKT3;F6TCC6;F6ZX53	Intersectin-2;Intersectin-1	Itsn2;Itsn1
1.7591	2	1.31e-10	Q9EST5-2;E9QKP8;Q9EST5	Q9EST5-2;E9QKP8;Q9EST5	Acidic leucine-rich nuclear phosphoprotein 32 family member B	Anp32b
1.7992	3	1.45e-15	Q9D350;E9Q8J3;G3UX03;E9PXV9	Q9D350;E9Q8J3;G3UX03;E9PXV9		Obox1;Obox2
1.8707	7	2.5e-45	Q9CPN8	Q9CPN8	Insulin-like growth factor 2 mRNA-binding protein 3	Igf2bp3
1.8874	1	0.0015082	Q3V016	Q3V016	Homeodomain-interacting protein kinase 4	Hipk4
1.9651	3	1.26e-08	Q3UDK1;Q3UDK1-2;D3YWU1;D3YX05;D3Z5F4	Q3UDK1;Q3UDK1-2	TRAF-type zinc finger domain-containing protein 1	Trafd1
2.1373	2	2.46e-07	A2AU91;P70399;A2AU89;E9QL34;P70399-3;P70399-2	A2AU91;P70399;A2AU89;E9QL34;P70399-3;P70399-2	Tumor suppressor p53-binding protein 1	Trp53bp1;Tp53bp1
2.1738	10	1.53e-163	B2RUF0;Q9Z2C8;Q9Z2C8-2;Q497N3;P62960	B2RUF0;Q9Z2C8;Q9Z2C8-2;Q497N3	Y-box-binding protein 2	Ybx2
2.2647	4	7.52e-17	E9Q189;O70552;Q925T9	E9Q189;O70552;Q925T9	Protein BTG4	Btg4
2.307	7	8.06e-68	P54823	P54823	Probable ATP-dependent RNA helicase DDX6	Ddx6
2.3367	3	6.69e-09	Q8R001;Q8R001-2;E9Q6X0;D3YYK8;Q3TG90;Q6PER3;D3Z6G3;D3YUY6	Q8R001;Q8R001-2;E9Q6X0;D3YYK8;Q3TG90	Microtubule-associated protein RP/EB family member 2	Mapre2
2.3555	4	2.44e-08	Q9QXN5;F7CHR4	Q9QXN5;F7CHR4	Inositol oxygenase	Miox
2.3964	11	7.4e-81	Q8C2W3	Q8C2W3		Oas1e
2.4819	2	3.72e-07	O88574	O88574	Histone deacetylase complex subunit SAP30	Sap30
2.4988	7	1.8e-26	Q8R3P2-2;Q8R3P2;Q8R3P2-3	Q8R3P2-2;Q8R3P2;Q8R3P2-3	Probable E3 ubiquitin-protein ligase DTX2	Dtx2
2.5504	3	4.33e-26	Q8VI95;F8VQ34	Q8VI95;F8VQ34		Oas1d
2.5758	2	9.45e-05	Q8VH31	Q8VH31	Ret finger protein-like 4A	Rfpl4a
2.6067	3	7.32e-32	Q8BW45	Q8BW45		E330021D16Rik
2.6203	2	2.27e-07	B1AXZ5;B1AXZ4;B1AXZ6;Q80Y51;Q60899;Q3UR02;Q80UJ0;B1AXZ0;Q61701;A2A9S0;Q8BVA9;A2A9R6;A2A9R8;A2A9S2;Q61701-2;A2A9S3;A2A9R4;A2A9R5;A2A9S1	B1AXZ5;B1AXZ4;B1AXZ6;Q80Y51;Q60899;Q3UR02;Q80UJ0;B1AXZ0;Q61701;A2A9S0;Q8BVA9;A2A9R6;A2A9R8;A2A9S2;Q61701-2;A2A9S3;A2A9R4;A2A9R5;A2A9S1	ELAV-like protein 2;ELAV-like protein 4	Elavl2;Elavl4
2.6351	3	1.14e-06	Q9R1P4;E9Q3B7	Q9R1P4;E9Q3B7	Proteasome subunit alpha type-1;Proteasome subunit alpha type	Psma1
2.6492	4	1.24e-11	Q7TQH0-2;Q7TQH0;Q7TQH0-3;Q3TGG2;E9Q5Q0	Q7TQH0-2;Q7TQH0;Q7TQH0-3;Q3TGG2;E9Q5Q0	Ataxin-2-like protein	Atxn2l
2.7762	2	3.31e-06	E9PVZ9;Q3UTA9;E9Q0M0;E9Q929;Q3UTA9-2;Q27ZI8;E9Q8Z2	E9PVZ9;Q3UTA9;E9Q0M0;E9Q929;Q3UTA9-2;Q27ZI8;E9Q8Z2	Eukaryotic translation initiation factor 4E type 1B	Eif4e1b
2.8763	18	8.58e-154	A2A5N3	A2A5N3		Pabpc1l
2.9256	3	2.76e-13	Q99LB6;Q99LB6-2;E0CYU5	Q99LB6;Q99LB6-2	Methionine adenosyltransferase 2 subunit beta	Mat2b
3.0395	2	2.22e-06	Q9CWH6;Q9Z2U0;B7ZMS4	Q9CWH6;Q9Z2U0;B7ZMS4	Proteasome subunit alpha type-7-like;Proteasome subunit alpha type-7;Proteasome subunit alpha type	Psma8;Psma7
3.1223	4	2.52e-24	Q8BWR8	Q8BWR8	Rhophilin-2	Rhpn2
3.616	5	1.47e-48	Q8CGC4;Q8BM41;Q4KL69	Q8CGC4;Q8BM41;Q4KL69	Protein LSM14 homolog B	Lsm14b
4.6353	5	5.28e-15	Q80SU3	Q80SU3	Zygote arrest protein 1	Zar1
4.7343	2	1.36e-47	Q9JKB3;Q9JKB3-2;F6TIF5	Q9JKB3;Q9JKB3-2;F6TIF5	DNA-binding protein A	Csda
5.5427	2	0.0004767	Q9D1Q1	Q9D1Q1	M-phase phosphoprotein 6	Mphosph6
5.6068	7	4.57e-48	Q5SF07;Q5SF07-2;A6X8Z3	Q5SF07;Q5SF07-2;A6X8Z3	Insulin-like growth factor 2 mRNA-binding protein 2	Igf2bp2
6.0677	13	9.58e-165	Q9EST3;Q9EST3-2;A8Y5K6;Q5NBZ4;Q5NBZ7	Q9EST3;Q9EST3-2;A8Y5K6	Eukaryotic translation initiation factor 4E transporter	Eif4enif1
6.1313	2	9.48e-09	Q8VC52;Q9CWY6;Q9CPU5;Q78HG1;Q9WVB0;E9Q4D9	Q8VC52;Q9CWY6;Q9CPU5;Q78HG1;Q9WVB0;E9Q4D9	RNA-binding protein with multiple splicing 2;RNA-binding protein with multiple splicing	Rbpms2;Rbpms
NaN**	1	0.010533	G3UWF4;P61358;A2A4Q0	G3UWF4;P61358;A2A4Q0	60S ribosomal protein L27	Rpl27-ps1;Rpl27
NaN	1	0.016293	Q8VBT9;Q8VBT9-2;Q8VBT9-3;A2ABZ8;A2AC05;A2AC03;A2AC02;E9PVI1;A2AC01;E9Q6F5;E9PWZ4	Q8VBT9;Q8VBT9-2;Q8VBT9-3;A2ABZ8;A2AC05;A2AC03;A2AC02;E9PVI1;A2AC01;E9Q6F5;E9PWZ4	Tether containing UBX domain for GLUT4	Aspscr1
NaN	2	0.0022324	A2AGT5;A2AGT5-3;A2AGT5-2	A2AGT5;A2AGT5-3;A2AGT5-2	Cytoskeleton-associated protein 5	Ckap5
NaN	1	0.0079721	Q99KN1;Q99KN1-2;A2AIS9;F7ANZ2;D6RDR8	Q99KN1;Q99KN1-2;A2AIS9;F7ANZ2;D6RDR8	Arrestin domain-containing protein 1	Arrdc1
NaN	1	0.017089	Q8C5N3;B1AYU7;Q8C5N3-2;A2AK42;A2AK44;B1AYU4	Q8C5N3;B1AYU7;Q8C5N3-2;A2AK42;A2AK44;B1AYU4	Pre-mRNA-splicing factor CWC22 homolog	Cwc22;OTTMUSG00000013393;Gm13695
NaN	2	1.98e-08	Q91VR2;A2AKU9;Q8C2Q8;A2AKV3;A2AKV2;A2AKV1;A2AKV0	Q91VR2;A2AKU9;Q8C2Q8;A2AKV3;A2AKV2;A2AKV1;A2AKV0	ATP synthase subunit gamma, mitochondrial;ATP synthase gamma chain	Atp5c1
NaN	1	2.43e-08	Q9CZ44-3;Q9CZ44;A2AT02;Q9CZ44-2	Q9CZ44-3;Q9CZ44;A2AT02;Q9CZ44-2	NSFL1 cofactor p47	Nsfl1c
NaN	1	7.97e-05	P16254;A2AUM6	P16254;A2AUM6	Signal recognition particle 14 kDa protein	Srp14
NaN	1	0.0055725	Q8BX22;Q8BX22-2;A2AUZ6	Q8BX22;Q8BX22-2;A2AUZ6	Sal-like protein 4	Sall4
NaN	1	5.48e-12	A6PWE0;F8VPW8	A6PWE0;F8VPW8		Gm15698
NaN	1	0.015157	Q9CR83;B0R043;D6REF9	Q9CR83;B0R043;D6REF9	Probable RNA-binding protein 18	Rbm18
NaN	1	0.00026196	Q8CJ27;B1ARM8	Q8CJ27;B1ARM8	Abnormal spindle-like microcephaly-associated protein homolog	Aspm
NaN	1	0.016533	B1AU75;Q99MD9;B1AU76;Q99MD9-2	B1AU75;Q99MD9;B1AU76;Q99MD9-2	Nuclear autoantigenic sperm protein	Nasp
NaN	1	0.0025053	B1AVB3;B1AVB5;E9Q796;B1AVB4;B1AVB2;B1AVB1;E9Q795;Q99MW4	B1AVB3;B1AVB5;E9Q796;B1AVB4;B1AVB2;B1AVB1;E9Q795;Q99MW4		Scml2
NaN	1	9.97e-22	B2RPU8;D3Z5B1;Q9D1L0	B2RPU8;D3Z5B1;Q9D1L0	Coiled-coil-helix-coiled-coil-helix domain-containing protein 2, mitochondrial	2410018M08Rik;Chchd2
NaN	1	0.00049176	B2RSU7;Q8CHG3;E9PWI6;E0CYI9	B2RSU7;Q8CHG3;E9PWI6;E0CYI9	GRIP and coiled-coil domain-containing protein 2	Gcc2
NaN	1	4.47e-47	B3F3T1;Q6URW6;Q6URW6-2	B3F3T1;Q6URW6;Q6URW6-2	Myosin-14	Myh14
NaN	1	4.3e-25	B7ZBW3;P62631	B7ZBW3;P62631	Elongation factor 1-alpha;Elongation factor 1-alpha 2	Eef1a2
NaN	1	0.0027431	E9PYF4;F6VG99;E9PYI7;F6TFN2;B7ZN52;E9PYP5	E9PYF4;F6VG99;E9PYI7;F6TFN2;B7ZN52;E9PYP5		Lmo7
NaN	1	0.00088708	Q9D0E1;Q9D0E1-2;B8JK32;B8JK33	Q9D0E1;Q9D0E1-2;B8JK32;B8JK33	Heterogeneous nuclear ribonucleoprotein M	Hnrnpm
NaN	1	0.0055855	C0LLJ0-2;C0LLJ0	C0LLJ0-2;C0LLJ0	Importin subunit alpha-8	Kpna7
NaN	1	2.63e-06	P62843;D3YTQ9	P62843;D3YTQ9	40S ribosomal protein S15	Rps15
NaN	1	0.00042821	D3YTT7;P14206	D3YTT7;P14206	40S ribosomal protein SA	Rpsa-ps10;Rpsa
NaN	2	7.77e-11	D3YWP3;D3Z1D6;P62751;D3Z5J8;D3Z5J9;F8WH61;D3YU45;D3YU46	D3YWP3;D3Z1D6;P62751;D3Z5J8;D3Z5J9;F8WH61;D3YU45;D3YU46	60S ribosomal protein L23a	Rpl23a-ps3;Gm10335;Rpl23a;Gm8112;Gm8264;Gm8290;Gm3940;Gm10923
NaN	1	0.0010864	D3Z5F7;G3UY42;Q8CCS6;Q8CCS6-2;G3UWS5;D3Z055;D3YUB9	D3Z5F7;G3UY42;Q8CCS6;Q8CCS6-2;G3UWS5;D3Z055;D3YUB9	Polyadenylate-binding protein 2	Gm20521;Pabpn1
NaN	1	5.9e-09	P57776-3;F6ZFU0;P57776;Q80T06;Q91VK2;P57776-2;E9QN08;D3YZT9;D3YUQ9;D3Z7N2	P57776-3;F6ZFU0;P57776;Q80T06;Q91VK2;P57776-2;E9QN08;D3YZT9;D3YUQ9;D3Z7N2	Elongation factor 1-delta	Eef1d
NaN	1	0.0017466	E9Q070;P14869;D3YVM5	E9Q070;P14869;D3YVM5	60S acidic ribosomal protein P0	Gm8730;Rplp0
NaN	1	0.013545	D3YVN7;Q8BFR5;Q8BFR5-2	D3YVN7;Q8BFR5;Q8BFR5-2	Elongation factor Tu;Elongation factor Tu, mitochondrial	Gm9755;Tufm
NaN	1	0.0086079	P60122;D3YW60	P60122;D3YW60	RuvB-like 1	Ruvbl1
NaN	1	1.94e-08	Q7TQI3;D3YWF6;D3Z7K0	Q7TQI3;D3YWF6;D3Z7K0	Ubiquitin thioesterase OTUB1	Otub1
NaN	1	0.014071	Q9JJV2-2;Q9JJV2;D3YWS3;Q9JJV2-3	Q9JJV2-2;Q9JJV2;D3YWS3;Q9JJV2-3	Profilin-2;Profilin	Pfn2
NaN	1	0.0010107	O08788;E9Q3M3;O08788-2;E9Q586;D3YX34	O08788;E9Q3M3;O08788-2;E9Q586;D3YX34	Dynactin subunit 1	Dctn1
NaN	1	0.00011077	D3YX79;Q9Z2U1	D3YX79;Q9Z2U1	Proteasome subunit alpha type;Proteasome subunit alpha type-5	Gm8394;Psma5
NaN	1	9.64e-12	Q9WTM5;D3YXQ8	Q9WTM5;D3YXQ8	RuvB-like 2	Ruvbl2
NaN	1	1.17e-05	F8VQB6;D3YXU7	F8VQB6;D3YXU7	Unconventionnal myosin-X	Myo10
NaN	1	0.0017025	O35381;D3Z7M9;D3YYE1;F6UFG6	O35381;D3Z7M9;D3YYE1;F6UFG6	Acidic leucine-rich nuclear phosphoprotein 32 family member A	Anp32a
NaN	1	2.63e-08	Q91V55;D3YYM6	Q91V55;D3YYM6		Rps5
NaN	1	0.00077942	P47962;D3YYV8	P47962;D3YYV8	60S ribosomal protein L5	Rpl5
NaN	1	2.78e-05	F8WHQ1;Q62393;D3Z7X7;Q62393-3;E9PUA7;Q62393-2;D3Z125;D3Z637;D3Z2U2	F8WHQ1;Q62393;D3Z7X7;Q62393-3;E9PUA7;Q62393-2;D3Z125;D3Z637;D3Z2U2	Tumor protein D52	Tpd52
NaN	1	0.00062906	D3Z1P6;P62264	D3Z1P6;P62264	40S ribosomal protein S14	Gm5805;Rps14
NaN	1	0.006652	P97440;Q3V2L1;D3Z1S0	P97440;Q3V2L1;D3Z1S0	Histone RNA hairpin-binding protein	Slbp
NaN	1	0.0015975	O54916;E9Q632;F6R6F1;O54916-4;O54916-3;D3Z2E3	O54916;E9Q632;F6R6F1;O54916-4;O54916-3;D3Z2E3	RalBP1-associated Eps domain-containing protein 1	Reps1
NaN	1	0.021004	O55234;D3Z2T2	O55234;D3Z2T2	Proteasome subunit beta type-5;Proteasome subunit beta type	Psmb5
NaN	1	0.00021367	E9QKG5;D3Z3U3;Q3TLH4-2;Q3TLH4;D3Z7M2;Q3TLH4-5;Q3TLH4-3	E9QKG5;D3Z3U3;Q3TLH4-2;Q3TLH4;D3Z7M2;Q3TLH4-5;Q3TLH4-3	Protein PRRC2C	Prrc2c
NaN	1	0	D3Z5E1;D3YV26;D6RI70	D3Z5E1		Tle6
NaN	1	6.18e-06	D3Z6B6;Q6ZWZ6	D3Z6B6;Q6ZWZ6	40S ribosomal protein S12	Rps12-ps2;Rps12
NaN	1	0.00024537	Q80U62;Q80U62-2;Q80U62-3;D3Z7B1;Q80U62-4	Q80U62;Q80U62-2;Q80U62-3;D3Z7B1;Q80U62-4	Run domain Beclin-1 interacting and cystein-rich containing protein	Kiaa0226;1700021K19Rik
NaN	1	3.42e-43	E0CX49	E0CX49		E330034G19Rik
NaN	1	1.84e-05	Q9QUM9;E0CXB1	Q9QUM9;E0CXB1	Proteasome subunit alpha type-6	Psma6
NaN	1	0.016637	E9QM73;Q3UH66-5;E9QMI8;Q3UH66;Q3UH66-3;E0CYT1;E9QJQ9;Q3UH66-4;E9QMI9;Q3UH66-7;E0CZE3;Q3UH66-2;E9Q6Q2;Q3UH66-6;F6SRP4	E9QM73;Q3UH66-5;E9QMI8;Q3UH66;Q3UH66-3;E0CYT1;E9QJQ9;Q3UH66-4;E9QMI9;Q3UH66-7;E0CZE3;Q3UH66-2;E9Q6Q2;Q3UH66-6;F6SRP4	Serine/threonine-protein kinase WNK2	Wnk2
NaN	1	0.0021859	E9PV22;Q505F5	E9PV22;Q505F5	Leucine-rich repeat-containing protein 47	Lrrc47
NaN	1	0.013742	E9PWE2;P15806;E9PVV1;E9PVV2;E9PWE4;E9PWE5;P15806-2;E9PWE3;F6T941	E9PWE2;P15806;E9PVV1;E9PVV2;E9PWE4;E9PWE5;P15806-2;E9PWE3;F6T941	Transcription factor E2-alpha	Tcf3
NaN	1	0.0037918	P09542;P05977;E9PWG4;P05977-2	P09542;P05977;E9PWG4;P05977-2	Myosin light chain 3;Myosin light chain 1/3, skeletal muscle isoform	Myl3;Myl1
NaN	1	0.00076715	E9PX78;Q8JZQ9	E9PX78;Q8JZQ9	Eukaryotic translation initiation factor 3 subunit B	Eif3b
NaN	1	0.0086233	Q8R016;E9PY26	Q8R016;E9PY26	Bleomycin hydrolase	Blmh
NaN	1	1.47e-12	Q8C2Q3;E9Q205;Q8C2Q3-2;E9QL13	Q8C2Q3;E9Q205;Q8C2Q3-2;E9QL13	RNA-binding protein 14	Rbm14
NaN	1	9.49e-16	E9Q3A4;P49722;Q6ZWV8	E9Q3A4;P49722;Q6ZWV8	Proteasome subunit alpha type;Proteasome subunit alpha type-2	Psma2
NaN	1	1.05e-05	Q8R1B4;E9Q3A8	Q8R1B4;E9Q3A8	Eukaryotic translation initiation factor 3 subunit C	Eif3c
NaN	1	0.0024937	E9Q3G8	E9Q3G8		Nup153
NaN	1	4.02e-05	E9Q3T0;P47955	E9Q3T0;P47955	60S acidic ribosomal protein P1	Gm10073;Rplp1
NaN	1	0.0010649	E9Q4I3;P62900	E9Q4I3;P62900	60S ribosomal protein L31	Rpl31-ps4;Rpl31
NaN	1	1.69e-05	E9Q4X0;Q8VDC1	E9Q4X0;Q8VDC1	FYVE and coiled-coil domain-containing protein 1	Fyco1
NaN	1	0.012158	P10630-2;P10630;P60843;Q8BTU6;E9Q561	P10630-2;P10630;P60843;Q8BTU6;E9Q561	Eukaryotic initiation factor 4A-II;Eukaryotic initiation factor 4A-I	Eif4a2;Eif4a1
NaN	1	7.66e-05	E9Q5B0;Q80VC9;Q80VC9-2	E9Q5B0;Q80VC9;Q80VC9-2	Calmodulin-regulated spectrin-associated protein 3	Camsap3
NaN	1	1.4e-05	Q4G0C7;Q8BHX9;E9Q5F3	Q4G0C7;Q8BHX9;E9Q5F3		Oog4
NaN	1	0.002852	E9Q6Y9;Q80X66;E9Q6L8	E9Q6Y9;Q80X66;E9Q6L8	BTB/POZ domain-containing protein 10	Btbd10
NaN	1	0.0062854	O08547;E9Q6R3	O08547;E9Q6R3	Vesicle-trafficking protein SEC22b	Sec22b
NaN	1	0.0040324	E9Q7G0;E9Q7Z9;F6ZQA3	E9Q7G0;E9Q7Z9;F6ZQA3		Numa1
NaN	1	0.012603	P11881;P11881-3;E9Q7K4;P11881-2;P11881-4;P11881-5;F8WJH6;F8WJH7;P11881-6;P11881-7;F8WJH8;P11881-8	P11881;P11881-3;E9Q7K4;P11881-2;P11881-4;P11881-5;F8WJH6;F8WJH7;P11881-6;P11881-7;F8WJH8;P11881-8	Inositol 1,4,5-trisphosphate receptor type 1	Itpr1
NaN	1	0.011485	Q8CGU1;E9Q7U2	Q8CGU1;E9Q7U2	Calcium-binding and coiled-coil domain-containing protein 1	Calcoco1
NaN	1	0.001163	Q5HZI1;E9Q8N4	Q5HZI1;E9Q8N4	Microtubule-associated tumor suppressor 1 homolog	Mtus1
NaN	1	0.0001535	G5E924;E9Q8W8;Q8R081;G3UY38;G3UY56	G5E924;E9Q8W8;Q8R081;G3UY38;G3UY56	Heterogeneous nuclear ribonucleoprotein L	Hnrnpl
NaN	1	8.91e-05	E9QPR3;Q3USZ8;E9Q9E9	E9QPR3;Q3USZ8;E9Q9E9	UPF0672 protein C3orf58 homolog	1190002N15Rik
NaN	1	0.00057881	Q3UJD6;Q3UJD6-2;E9Q9M5	Q3UJD6;Q3UJD6-2;E9Q9M5	Ubiquitin carboxyl-terminal hydrolase 19;Ubiquitin carboxyl-terminal hydrolase	Usp19
NaN	1	0.011459	E9QA30;P10107	E9QA30;P10107	Annexin;Annexin A1	Anxa1
NaN	1	0.011522	E9QAE1;Q6NZK2;Q29SA9;F6VHY8	E9QAE1;Q6NZK2;Q29SA9;F6VHY8		Nckap5
NaN	1	0.00091443	Q9QXK3;Q9QXK3-4;E9QAH4	Q9QXK3;Q9QXK3-4;E9QAH4	Coatomer subunit gamma-2	Copg2
NaN	1	0.011751	E9QKE4;Q8BMG7	E9QKE4;Q8BMG7	Rab3 GTPase-activating protein non-catalytic subunit	Rab3gap2
NaN	1	0.014524	Q99NH0;E9QKG6	Q99NH0;E9QKG6	Ankyrin repeat domain-containing protein 17	Ankrd17
NaN	1	0.0046509	E9QN52;Q91WK0;Q91WK0-2	E9QN52;Q91WK0;Q91WK0-2	Leucine-rich repeat flightless-interacting protein 2	Lrrfip2
NaN	1	0.0015337	Q70FJ1;E9QQ10;Q70FJ1-2;Q70FJ1-3	Q70FJ1;E9QQ10;Q70FJ1-2;Q70FJ1-3	A-kinase anchor protein 9	Akap9
NaN	1	0.0025959	Q91WC9;F6QP10	Q91WC9;F6QP10	Sn1-specific diacylglycerol lipase beta	Daglb
NaN	1	7.21e-14	P62082;F6SVV1	P62082;F6SVV1	40S ribosomal protein S7	Rps7;Gm9493
NaN	1	0.0027208	O88569;F6U106;O88569-2;O88569-3	O88569;F6U106;O88569-2;O88569-3	Heterogeneous nuclear ribonucleoproteins A2/B1	Hnrnpa2b1
NaN	1	0.012052	Q9JK84;F7BHA7	Q9JK84;F7BHA7	Partitioning defective 6 homolog gamma	Pard6g
NaN	1	0.011209	P83741-3;P83741-2;P83741;P83741-5;F8WHP4;P83741-4;F7CZC4	P83741-3;P83741-2;P83741;P83741-5;F8WHP4;P83741-4;F7CZC4	Serine/threonine-protein kinase WNK1	Wnk1
NaN	1	0.00059808	F8VPM4;Q00PI9	F8VPM4;Q00PI9	Heterogeneous nuclear ribonucleoprotein U-like protein 2	Hnrnpul2
NaN	1	0.01861	F8WIY7;Q923Q2	F8WIY7;Q923Q2	StAR-related lipid transfer protein 13	Stard13
NaN	1	4.81e-05	F8WJM3	F8WJM3		Gm5705
NaN	1	2.76e-16	G3UW70;Q9D1L9	G3UW70;Q9D1L9	Hepatitis B virus X-interacting protein homolog	Hbxip
NaN	1	0.00015537	G3UWK7	G3UWK7		Kdm2b
NaN	1	0.0010081	G3UZX4;P67871;G3UZJ5;G3UXG7;G3UWL3;G3UZA4	G3UZX4;P67871;G3UZJ5;G3UXG7;G3UWL3;G3UZA4	Casein kinase II subunit beta	Csnk2b
NaN	1	7.77e-11	Q62176;Q3TLA1;G3UWX7	Q62176;Q3TLA1;G3UWX7	RNA-binding protein 38	Rbm38
NaN	1	0.00080111	G3X9B8;O70318;Q80UE5	G3X9B8;O70318;Q80UE5	Band 4.1-like protein 2	Epb4.1l2;Epb41l2
NaN	1	0.0070946	Q6ZQB7;G3X9H7;Q8R1S4;Q8R1S4-2	Q6ZQB7;G3X9H7;Q8R1S4;Q8R1S4-2	Metastasis suppressor protein 1	Mtss1
NaN	1	1.74e-07	G3X9P6	G3X9P6		Obox5
NaN	2	8.96e-05	O09061	O09061	Proteasome subunit beta type-1	Psmb1
NaN	1	1.89e-06	Q8R5L1;O35658	Q8R5L1;O35658	Complement component 1 Q subcomponent-binding protein, mitochondrial	C1qbp
NaN	1	6.77e-05	O55029	O55029	Coatomer subunit beta	Copb2
NaN	1	0.00017364	O70435	O70435	Proteasome subunit alpha type-3	Psma3
NaN	1	2.29e-17	O70456	O70456	14-3-3 protein sigma	Sfn
NaN	1	1.23e-12	O70551	O70551	SRSF protein kinase 1	Srpk1
NaN	1	8.94e-05	O70591	O70591	Prefoldin subunit 2	Pfdn2
NaN	1	0.0059635	P01027	P01027	Complement C3;Complement C3 beta chain;Complement C3 alpha chain;C3a anaphylatoxin;Complement C3b alpha chain;Complement C3c alpha chain fragment 1;Complement C3dg fragment;Complement C3g fragment;Complement C3d fragment;Complement C3f fragment;Complement C3c alpha chain fragment 2	C3
NaN	1	1.15e-149	P05214	P05214	Tubulin alpha-3 chain	Tuba3a
NaN	1	0.0017055	P09103	P09103	Protein disulfide-isomerase	P4hb
NaN	1	4.63e-05	P11031	P11031	Activated RNA polymerase II transcriptional coactivator p15	Sub1
NaN	1	1.07e-06	P11499;E9Q0C3	P11499;E9Q0C3	Heat shock protein HSP 90-beta	Hsp90ab1
NaN	2	2.36e-19	P11983;P11983-2	P11983;P11983-2	T-complex protein 1 subunit alpha	Tcp1
NaN	1	8.05e-23	P15327	P15327	Bisphosphoglycerate mutase	Bpgm
NaN	1	0.0037515	P22727	P22727	Protein Wnt-6	Wnt6
NaN	1	0.011643	P24270	P24270	Catalase	Cat
NaN	1	0.00076247	P29391;P49945;Q9CPX4	P29391;P49945;Q9CPX4	Ferritin light chain 1;Ferritin light chain 2;Ferritin	Ftl1;Ftl2
NaN	1	0.0011663	P34884	P34884	Macrophage migration inhibitory factor	Mif
NaN	1	0.00069097	P35550	P35550	rRNA 2-O-methyltransferase fibrillarin	Fbl
NaN	1	0.0044649	P35831	P35831	Tyrosine-protein phosphatase non-receptor type 12	Ptpn12
NaN	1	1.48e-08	Q5EBP8;P49312;P49312-2	Q5EBP8;P49312;P49312-2	Heterogeneous nuclear ribonucleoprotein A1	Hnrnpa1
NaN	2	0.001056	P52503;D3YW32	P52503;D3YW32	NADH dehydrogenase [ubiquinone] iron-sulfur protein 6, mitochondrial	Ndufs6
NaN	1	0.003846	Q6NSP9;P52927	Q6NSP9;P52927	High mobility group protein HMGI-C	Hmga2
NaN	1	1.71e-05	P53798	P53798	Squalene synthase	Fdft1
NaN	1	0.0060995	P55200;P55200-2	P55200;P55200-2	Histone-lysine N-methyltransferase MLL;MLL cleavage product N320;MLL cleavage product C180	Mll
NaN	1	0.0004487	P56390	P56390	Cyclin-dependent kinases regulatory subunit 2	Cks2
NaN	1	3.06e-05	P56873	P56873	Sjoegren syndrome/scleroderma autoantigen 1 homolog	Sssca1
NaN	1	3.2e-05	P60867	P60867	40S ribosomal protein S20	Rps20
NaN	1	2.29e-22	P61514	P61514	60S ribosomal protein L37a	Rpl37a
NaN	1	9.33e-20	P62259;Q9CQV8;Q9CQV8-2;A2A5N1;F6WA09;D6REF3;D3YXN6	P62259;Q9CQV8;Q9CQV8-2	14-3-3 protein epsilon;14-3-3 protein beta/alpha;14-3-3 protein beta/alpha, N-terminally processed	Ywhae;Ywhab
NaN	1	0.010438	P62313	P62313	U6 snRNA-associated Sm-like protein LSm6	Lsm6
NaN	1	9e-05	P62334	P62334	26S protease regulatory subunit 10B	Psmc6
NaN	1	0.0049138	P62700	P62700	Protein yippee-like 5	Ypel5
NaN	1	0.0010538	Q642K5;P62862	Q642K5;P62862	40S ribosomal protein S30	Fau
NaN	1	0.0011684	P62878	P62878	E3 ubiquitin-protein ligase RBX1	Rbx1
NaN	1	9.74e-07	P63028	P63028	Translationally-controlled tumor protein	Tpt1
NaN	1	0.00070214	P63242;Q8BGY2	P63242;Q8BGY2	Eukaryotic translation initiation factor 5A-1;Eukaryotic translation initiation factor 5A-2	Eif5a;Eif5a2
NaN	1	0.012014	P63325;Q3UW83	P63325;Q3UW83	40S ribosomal protein S10	Rps10
NaN	2	5.63e-22	P67984	P67984	60S ribosomal protein L22	Rpl22
NaN	1	0.00068411	P68037	P68037	Ubiquitin-conjugating enzyme E2 L3	Ube2l3
NaN	1	8.36e-18	P68510	P68510	14-3-3 protein eta	Ywhah
NaN	1	0.0051796	P84104;P84104-2	P84104;P84104-2	Serine/arginine-rich splicing factor 3	Srsf3
NaN	1	1.69e-05	P97329	P97329	Kinesin-like protein KIF20A	Kif20a
NaN	1	0.00047037	P97477-2;P97477	P97477-2;P97477	Aurora kinase A	Aurka
NaN	1	0.0033276	P99028	P99028	Cytochrome b-c1 complex subunit 6, mitochondrial	Uqcrh
NaN	2	1.32e-06	Q02053	Q02053	Ubiquitin-like modifier-activating enzyme 1	Uba1
NaN	1	0.013659	Q05D34	Q05D34		Elmo3
NaN	1	0.013997	Q2KN98	Q2KN98	Cytospin-A	Specc1l
NaN	2	6.94e-06	Q922Q8;Q3TF84	Q922Q8;Q3TF84	Leucine-rich repeat-containing protein 59	Lrrc59
NaN	1	0.0078243	Q3TXS7	Q3TXS7	26S proteasome non-ATPase regulatory subunit 1	Psmd1
NaN	1	8.71e-21	Q3UV17;Q99M73;P11679;CON__P05787;CON__H-INV:HIT000292931	Q3UV17	Keratin, type II cytoskeletal 2 oral	Krt76
NaN	1	1.34e-05	Q3UWV0	Q3UWV0		Gm1965
NaN	1	1.37e-06	Q91V41;Q50HX3	Q91V41;Q50HX3	Ras-related protein Rab-14	Rab14
NaN	1	2.78e-06	Q5DTG8;Q9CZP3	Q5DTG8;Q9CZP3		Zfp655
NaN	1	0.012562	Q5DTW7;Q5DTW7-3;Q5DTW7-2	Q5DTW7;Q5DTW7-3;Q5DTW7-2	Uncharacterized protein C12orf35 homolog	Kiaa1551
NaN	1	0.0023376	Q5KU39	Q5KU39	Vacuolar protein sorting-associated protein 41 homolog	Vps41
NaN	1	0.0072156	Q60662;Q60662-2	Q60662;Q60662-2	A-kinase anchor protein 4	Akap4
NaN	1	0.00010408	Q60932;Q60932-2	Q60932;Q60932-2	Voltage-dependent anion-selective channel protein 1	Vdac1
NaN	1	0.0019349	Q61598;Q61598-2	Q61598;Q61598-2	Rab GDP dissociation inhibitor beta	Gdi2
NaN	1	0.0074011	Q8BTS0;Q61656	Q8BTS0;Q61656	Probable ATP-dependent RNA helicase DDX5	Ddx5
NaN	1	0.020332	Q62210	Q62210	Baculoviral IAP repeat-containing protein 2	Birc2
NaN	1	0.0010804	Q62425	Q62425	NADH dehydrogenase [ubiquinone] 1 alpha subcomplex subunit 4	Ndufa4
NaN	1	0.00078107	Q6PGN3-3;Q6PGN3;Q6PGN3-2;Q6PGN3-4;Q6PGN3-5;Q6PGN3-6	Q6PGN3-3;Q6PGN3;Q6PGN3-2;Q6PGN3-4;Q6PGN3-5;Q6PGN3-6	Serine/threonine-protein kinase DCLK2	Dclk2
NaN	1	0.0025053	Q6ZWU9	Q6ZWU9	40S ribosomal protein S27	Rps27
NaN	1	0.012889	Q7TPQ3;Q7TPQ3-5;Q7TPQ3-2	Q7TPQ3;Q7TPQ3-5;Q7TPQ3-2	E3 ubiquitin-protein ligase SHPRH	Shprh
NaN	1	0.0019289	Q80WQ2;Q8CCX6	Q80WQ2;Q8CCX6	Protein VAC14 homolog	Vac14
NaN	1	2.83e-05	Q8BGH2	Q8BGH2	Sorting and assembly machinery component 50 homolog	Samm50
NaN	1	0.014886	Q8BGI1	Q8BGI1	RING finger protein 24	Rnf24
NaN	1	0.0020509	Q8BGS1-3;Q8BGS1;Q8BGS1-2	Q8BGS1-3;Q8BGS1;Q8BGS1-2	Band 4.1-like protein 5	Epb41l5
NaN	1	0.0033411	Q8BK64	Q8BK64	Activator of 90 kDa heat shock protein ATPase homolog 1	Ahsa1
NaN	1	0.0057787	Q8C9S4	Q8C9S4	Uncharacterized protein C10orf118 homolog	Otg1
NaN	1	4.1e-05	Q8CD10	Q8CD10	EF-hand domain-containing family member A1	Efha1
NaN	1	0.015599	Q8K2W6	Q8K2W6	PHD finger protein 13	Phf13
NaN	2	5.06e-10	Q8R010;Q8R3V2	Q8R010;Q8R3V2	Aminoacyl tRNA synthase complex-interacting multifunctional protein 2	Aimp2
NaN	1	0.0011858	Q8R0G2;Q9Z2X2	Q8R0G2;Q9Z2X2	26S proteasome non-ATPase regulatory subunit 10	Psmd10
NaN	1	0.00016622	Q8R1N4;Q8R1N4-2;Q8R1N4-3	Q8R1N4;Q8R1N4-2;Q8R1N4-3	NudC domain-containing protein 3	Nudcd3
NaN	2	4.19e-05	Q8VH51;Q8VH51-2;Q8VH51-3;E9Q8F0;F7AA45;B7ZD61;B7ZD63	Q8VH51;Q8VH51-2;Q8VH51-3;E9Q8F0;F7AA45;B7ZD61;B7ZD63	RNA-binding protein 39	Rbm39
NaN	1	0.019434	Q91WS7	Q91WS7	DEP domain-containing protein 7	Depdc7
NaN	1	0.0010965	Q91YL2	Q91YL2	RING finger protein 126	Rnf126
NaN	2	0.00029996	Q921H8;Q8VCH0;Q8BLD7	Q921H8;Q8VCH0;Q8BLD7	3-ketoacyl-CoA thiolase A, peroxisomal;3-ketoacyl-CoA thiolase B, peroxisomal	Acaa1a;Acaa1b
NaN	1	0.00018216	Q922B2	Q922B2	Aspartate--tRNA ligase, cytoplasmic	Dars
NaN	1	0.020759	Q925U0	Q925U0	Oocyte-secreted protein 1	Oosp1
NaN	1	0.00059011	Q99JY0	Q99JY0	Trifunctional enzyme subunit beta, mitochondrial;3-ketoacyl-CoA thiolase	Hadhb
NaN	1	3.72e-09	Q99JY9	Q99JY9	Actin-related protein 3	Actr3
NaN	1	0.019695	Q99KX1	Q99KX1	Myeloid leukemia factor 2	Mlf2
NaN	1	0.006763	Q99L45	Q99L45	Eukaryotic translation initiation factor 2 subunit 2	Eif2s2
NaN	1	0.00072595	Q99LR1	Q99LR1	Monoacylglycerol lipase ABHD12	Abhd12
NaN	1	0.00020956	Q9CQ75	Q9CQ75	NADH dehydrogenase [ubiquinone] 1 alpha subcomplex subunit 2	Ndufa2
NaN	1	0.01905	Q9CQZ5	Q9CQZ5	NADH dehydrogenase [ubiquinone] 1 alpha subcomplex subunit 6	Ndufa6
NaN	1	5.4e-06	Q9CR86	Q9CR86	Calcium-regulated heat stable protein 1	Carhsp1
NaN	1	7.94e-16	Q9CX66	Q9CX66	Uncharacterized protein C12orf45 homolog	D10Wsu102e
NaN	1	1.64e-10	Q9CYG7;Q9CYG7-2	Q9CYG7;Q9CYG7-2	Mitochondrial import receptor subunit TOM34	Tomm34
NaN	1	0.0024705	Q9CZ04-2;Q9CZ04	Q9CZ04-2;Q9CZ04	COP9 signalosome complex subunit 7a	Cops7a
NaN	1	0.0052706	Q9D0I9	Q9D0I9	Arginine--tRNA ligase, cytoplasmic	Rars
NaN	1	0.0090702	Q9D1M0	Q9D1M0	Protein SEC13 homolog	Sec13
NaN	1	2.23e-16	Q9D6T9;G3UWB2	Q9D6T9;G3UWB2		Mrps36;Mrps36-ps1
NaN	2	7.21e-16	Q9D8B3	Q9D8B3	Charged multivesicular body protein 4b	Chmp4b
NaN	1	0.017847	Q9D9R3	Q9D9R3	Spermatogenesis-associated protein 9	Spata9
NaN	1	0.011454	Q9DAE2	Q9DAE2		Rbmxl2
NaN	1	4.52e-06	Q9DC33-2;Q9DC33	Q9DC33-2;Q9DC33	High mobility group protein 20A	Hmg20a
NaN	1	0.00015829	Q9DCJ1	Q9DCJ1	Target of rapamycin complex subunit LST8	Mlst8
NaN	1	0.0037245	Q9JLI8	Q9JLI8	Squamous cell carcinoma antigen recognized by T-cells 3	Sart3
NaN	1	0.0064156	Q9R0P5	Q9R0P5	Destrin	Dstn
NaN	1	0.016688	Q9R0Q1;Q9R0Q1-2;Q9R0Q1-3	Q9R0Q1;Q9R0Q1-2;Q9R0Q1-3	Synaptotagmin-like protein 4	Sytl4
NaN	2	6.68e-07	Q9R118	Q9R118	Serine protease HTRA1	Htra1
NaN	1	1.9e-08	Q9R1C7;Q9R1C7-2	Q9R1C7;Q9R1C7-2	Pre-mRNA-processing factor 40 homolog A	Prpf40a
NaN	1	0.0063373	Q9R1P3	Q9R1P3	Proteasome subunit beta type-2	Psmb2
NaN	1	0.0058328	Q9WTP2	Q9WTP2	Protein sprouty homolog 4	Spry4
NaN	2	5e-15	Q9WUM4	Q9WUM4	Coronin-1C	Coro1c
NaN	1	0.021176	Q9Z1D1	Q9Z1D1	Eukaryotic translation initiation factor 3 subunit G	Eif3g
PEP*, posterior error probability
NaN**, not a number
