# Supplementary material for: Cytoplasmic cleavage of DPPA3 is required for intracellular trafficking and cleavage-stage development in mice
Source: Nat Commun. 2017 Nov 21;8:1643. doi: 10.1038/s41467-017-01387-6 (PMC5696369; doi:10.1038/s41467-017-01387-6)
Supplement: Supplementary file 4 — Supplementary Data 2 [file 41467_2017_1387_MOESM4_ESM.xlsx]

## Sheet: ovaryisLliverisH
Supplementary Data 2: Mass spectrometry of purified 20S proteasome from mouse liver and ovary
Ratio H/L	Contaminant	Intensity	Unique peptides	PEP*	Protein IDs	Majority protein IDs	Protein names	Gene names
0.028353		1440300	3	0	P07901;B7ZC50;B7ZC49;A2A6A2	P07901	Heat shock protein HSP 90-alpha	Hsp90aa1
0.055354		15310000	17	0	P11499;E9Q3D6;E9PX27;D3Z1R1;P08113;E9Q0C3	P11499	Heat shock protein HSP 90-beta	Hsp90ab1
0.08229		2687200	12	1.07e-147	Q80YX1;Q80YX1-2;E9QKW5;Q80YX1-3;E9QM59;Q80YX1-4;E9QM60;Q80YX1-5;Q80YX0	Q80YX1;Q80YX1-2;E9QKW5;Q80YX1-3;E9QM59;Q80YX1-4;E9QM60;Q80YX1-5	Tenascin	Tnc
0.098498		597480	3	2.6e-13	Q62261;Q62261-2	Q62261;Q62261-2	Spectrin beta chain, brain 1	Sptbn1
0.099792		894380	9	3.3e-67	B1ARU1;E9PVY6;F7ACR9;E9QA63;B1ARU4;E9QNP1;E9PVY7;F6Q750;Q9QXZ0;Q9QXZ0-4;Q9QXZ0-2;Q9QXZ0-3;E9PVY8;F6SHS0;F6XCT0	B1ARU1;E9PVY6;F7ACR9;E9QA63;B1ARU4;E9QNP1;E9PVY7;F6Q750;Q9QXZ0;Q9QXZ0-4;Q9QXZ0-2;Q9QXZ0-3	Microtubule-actin cross-linking factor 1	Macf1
0.10573	+	2843100	3	9.95e-100	E9Q607;CON__P60712;P60710;P63260;F8WI82;E9Q5F4;G3UZ07	E9Q607;CON__P60712;P60710;P63260;F8WI82;E9Q5F4;G3UZ07	Actin, cytoplasmic 1;Actin, cytoplasmic 1, N-terminally processed;Actin, cytoplasmic 2;Actin, cytoplasmic 2, N-terminally processed	Actg1;Actb
0.12095		1507600	7	2.82e-111	Q99KJ8	Q99KJ8	Dynactin subunit 2	Dctn2
0.15938		1068400	4	1.21e-61	P61164	P61164	Alpha-centractin	Actr1a
0.16785	+	970100	6	1.47e-85	CON__ENSEMBL:ENSBTAP00000016242;P05213;P68369;P68373;P05214;P68368;Q9JJZ2	CON__ENSEMBL:ENSBTAP00000016242;P05213;P68369;P68373;P05214;P68368	Tubulin alpha-1B chain;Tubulin alpha-1A chain;Tubulin alpha-1C chain;Tubulin alpha-3 chain;Tubulin alpha-4A chain	Tuba1b;Tuba1a;Tuba1c;Tuba3a;Tuba4a
0.19367		1123600	8	1.83e-105	E9Q447;A3KGU7;P16546;A3KGU5;P16546-2;A3KGU9	E9Q447;A3KGU7;P16546;A3KGU5;P16546-2	Spectrin alpha chain, brain	Spna2;Sptan1
0.20665		241880	2	7.87e-32	Q8K0E8	Q8K0E8	Fibrinogen beta chain;Fibrinopeptide B;Fibrinogen beta chain	Fgb
0.21329		1301800	11	1.41e-199	E9Q6R7;E9Q916;Q3TR59	E9Q6R7		Utrn
0.53057		21920000	7	1.84e-102	O55234;D3Z2T2	O55234;D3Z2T2	Proteasome subunit beta type-5;Proteasome subunit beta type	Psmb5
0.5525		6356600	6	1.3e-37	Q60692	Q60692	Proteasome subunit beta type-6	Psmb6
0.60042		1137000	2	6.69e-09	P70195	P70195	Proteasome subunit beta type-7	Psmb7
0.63936		11575000	6	3.74e-179	O70435;E0CYL6;F8WH02;E0CZ34	O70435	Proteasome subunit alpha type-3	Psma3
0.64041		81095000	7	0	Q9Z2U1;D3YX79	Q9Z2U1;D3YX79	Proteasome subunit alpha type-5;Proteasome subunit alpha type	Psma5;Gm8394
0.66799		947000	1	1.45e-09	P38647;Q7TSZ0	P38647;Q7TSZ0	Stress-70 protein, mitochondrial	Hspa9
0.67073		26228000	9	5.64e-227	Q9R1P4;E9Q3B7	Q9R1P4;E9Q3B7	Proteasome subunit alpha type-1;Proteasome subunit alpha type	Psma1
0.67589		39475000	8	8.4e-203	P99026	P99026	Proteasome subunit beta type-4	Psmb4
0.68397		36981000	8	4.86e-260	P49722;Q6ZWV8;E9Q3A4	P49722;Q6ZWV8;E9Q3A4	Proteasome subunit alpha type-2;Proteasome subunit alpha type	Psma2
0.69672		18789000	4	2.73e-118	Q9R1P3	Q9R1P3	Proteasome subunit beta type-2	Psmb2
0.69706		73493000	10	3.2e-273	Q9Z2U0;Q9CWH6;B7ZMS4;F6ZKL1	Q9Z2U0;Q9CWH6	Proteasome subunit alpha type-7;Proteasome subunit alpha type-7-like	Psma7;Psma8
0.69861		21204000	8	8.36e-165	Q9R1P1;D3YVS3;D3YUM8	Q9R1P1;D3YVS3	Proteasome subunit beta type-3	Psmb3;Gm5356
0.7077		74094000	7	2.38e-171	O09061	O09061	Proteasome subunit beta type-1	Psmb1
0.71679		17403000	6	1.22e-268	Q9R1P0;E9PW69;E9Q0X0	Q9R1P0;E9PW69	Proteasome subunit alpha type-4;Proteasome subunit alpha type	Psma4
0.73732		42201000	12	4.62e-210	Q9QUM9;E0CXB1;E0CYT2	Q9QUM9;E0CXB1	Proteasome subunit alpha type-6	Psma6
0.80491		26572000	1	6.4e-16	P17879;Q61696	P17879;Q61696	Heat shock 70 kDa protein 1B;Heat shock 70 kDa protein 1A	Hspa1b;Hspa1a
0.84117		5842000	2	1.73e-26	P63017;Q504P4	P63017;Q504P4	Heat shock cognate 71 kDa protein	Hspa8
0.93826		1042300	1	2.86e-52	P0CG50;Q8VC46;Q922Z8;P0CG49;Q5SX22;E9QNP0;E9Q5F6;E9Q4P0;P62983;E9Q0Z8;P62984;E9Q9J0	P0CG50;Q8VC46;Q922Z8;P0CG49;Q5SX22;E9QNP0;E9Q5F6;E9Q4P0;P62983;E9Q0Z8;P62984;E9Q9J0	Polyubiquitin-C;Ubiquitin;Ubiquitin-related 1;Ubiquitin-related 2;Polyubiquitin-B;Ubiquitin;Ubiquitin-40S ribosomal protein S27a;Ubiquitin;40S ribosomal protein S27a;Ubiquitin-60S ribosomal protein L40;Ubiquitin;60S ribosomal protein L40	Ubc;Ubb;2810422J05Rik;Rps27a;Uba52
1.1871		1769100	4	2.18e-19	O35955	O35955	Proteasome subunit beta type-10	Psmb10
1.3122		9178200	9	6.73e-52	P28063;G3UZW8	P28063	Proteasome subunit beta type-8	Psmb8
13.497		23468000	14	2.48e-286	P10518	P10518	Delta-aminolevulinic acid dehydratase	Alad
NaN**		0	1	0.0011664	A2AGT5;A2AGT5-3;A2AGT5-2	A2AGT5;A2AGT5-3;A2AGT5-2	Cytoskeleton-associated protein 5	Ckap5
NaN		120290	1	5.26e-07	Q99PL5;A2AVJ7;Q99PL5-2;E9PUZ4;Q99PL5-3;Q99PL5-4	Q99PL5;A2AVJ7;Q99PL5-2;E9PUZ4;Q99PL5-3;Q99PL5-4	Ribosome-binding protein 1	Rrbp1
NaN		599500	6	5.19e-102	Q8BTM8;B7FAU9;B7FAV1;F6XC15;F6Z2C0	Q8BTM8;B7FAU9;B7FAV1	Filamin-A	Flna
NaN		127590	1	0.022043	P10126;D3YZ68;D3Z3I8	P10126;D3YZ68;D3Z3I8	Elongation factor 1-alpha 1	Eef1a1
NaN		629130	2	1.99e-92	P62737;P68033;P68134;P63268;D3YZY0;D3Z2K3	P62737;P68033;P68134;P63268;D3YZY0;D3Z2K3	Actin, aortic smooth muscle;Actin, alpha cardiac muscle 1;Actin, alpha skeletal muscle;Actin, gamma-enteric smooth muscle	Acta2;Actc1;Acta1;Actg2
NaN		326920	1	9.06e-111	E9PV24;Q99K47	E9PV24;Q99K47		Fga
NaN		1039700	6	3.73e-94	O08788;E9Q3M3;O08788-2;E9Q586;D3YX34;D3YYG9;D3Z2M9	O08788;E9Q3M3;O08788-2;E9Q586;D3YX34	Dynactin subunit 1	Dctn1
NaN		173100000	1	0.011265	Q3V0Q1;F6QA95;F6V109	Q3V0Q1;F6QA95;F6V109	Dynein heavy chain 12, axonemal	Dnah12;Dnahc12
NaN		77624	1	1.05e-08	P01942;Q91VB8;F7CAE1	P01942;Q91VB8;F7CAE1	Hemoglobin subunit alpha	Hba;Hba-a1;Hba-a2
NaN		0	2	0.00096868	F8WIS7;Q6ZWR6;Q6ZWR6-4	F8WIS7;Q6ZWR6;Q6ZWR6-4	Nesprin-1	Syne1
NaN		368990	2	1.16e-46	G3X982	G3X982		Aox3
NaN		0	1	0.0009768	G3X9B1	G3X9B1		Heatr1
NaN		129590	2	0.00040945	P20029	P20029	78 kDa glucose-regulated protein	Hspa5
NaN		79198	2	4.52e-64	P28076	P28076	Proteasome subunit beta type-9	Psmb9
NaN		153980	2	1.29e-08	P57780;Q7TPR4;A1BN54	P57780;Q7TPR4;A1BN54	Alpha-actinin-4;Alpha-actinin-1	Actn4;Actn1
NaN		6255500	1	0.00071015	P59383	P59383	Leucine-rich repeat neuronal protein 4	Lrrn4
NaN		122470	1	3.07e-05	P62192	P62192	26S protease regulatory subunit 4	Psmc1
NaN		125480	3	6.81e-08	P68372;Q9D6F9;Q7TMM9;Q9CWF2;P99024;Q9ERD7;Q922F4	P68372;Q9D6F9;Q7TMM9;Q9CWF2;P99024	Tubulin beta-4B chain;Tubulin beta-4A chain;Tubulin beta-2A chain;Tubulin beta-2B chain;Tubulin beta-5 chain	Tubb4b;Tubb4a;Tubb2a;Tubb2b;Tubb5
NaN		0	1	0.016067	P70227	P70227	Inositol 1,4,5-trisphosphate receptor type 3	Itpr3
NaN		86707	1	0.00040863	Q00623;Q8BPD5	Q00623;Q8BPD5	Apolipoprotein A-I;Truncated apolipoprotein A-I	Apoa1
NaN		62098	1	0.021158	Q02257	Q02257	Junction plakoglobin	Jup
NaN		17957000	1	0.019379	Q3TRR0;Q3TRR0-2	Q3TRR0;Q3TRR0-2	Microtubule-associated protein 9	Map9
NaN		397540	2	3.21e-12	Q3UER8;Q8VCM7	Q3UER8;Q8VCM7	Fibrinogen gamma chain	Fgg
NaN		167380	1	0.013264	Q5SV85;Q5SV85-2	Q5SV85;Q5SV85-2	Synergin gamma	Synrg
NaN		82183	1	0.00083474	Q5SXR6;Q68FD5	Q5SXR6;Q68FD5	Clathrin heavy chain 1	Cltc
NaN		457030	3	5.35e-11	Q60865	Q60865	Caprin-1	Caprin1
NaN		0	1	0.0141	Q80TS8;Q80TS8-2	Q80TS8;Q80TS8-2	Protein sel-1 homolog 3	Sel1l3
NaN		177100	1	0.0031465	Q8VDM4;Q80V77	Q8VDM4;Q80V77	26S proteasome non-ATPase regulatory subunit 2	Psmd2
NaN		1339800	1	4.09e-88	Q8BFZ3;E9Q1F2	Q8BFZ3;E9Q1F2	Beta-actin-like protein 2	Actbl2;Actb
NaN		91264	1	1.74e-08	Q8BGU5;Q8BGU5-2	Q8BGU5;Q8BGU5-2	Cyclin-Y	Ccny
NaN		0	1	0.022048	Q8C5R8	Q8C5R8	Ribose-phosphate pyrophosphokinase	Prps1l1
NaN		10873000	1	0.0061778	Q8CB14;Q8CB14-4	Q8CB14;Q8CB14-4	Lung adenoma susceptibility protein 2	Las2
NaN		421760	2	4.33e-34	Q8R5C5;E0CYB4;E0CZD4	Q8R5C5;E0CYB4;E0CZD4	Beta-centractin	Actr1b
NaN		0	1	1.55e-33	Q9JHU4	Q9JHU4	Cytoplasmic dynein 1 heavy chain 1	Dync1h1
NaN		118860	1	6.06e-09	Q9Z0Y1	Q9Z0Y1	Dynactin subunit 3	Dctn3
PEP*, posterior error probability
NaN*, not a number
